# Supplementary material for: Deficiency in coatomer complex I causes aberrant activation of STING signalling
Source: Nat Commun. 2022 Apr 28;13:2321. doi: 10.1038/s41467-022-29946-6 (PMC9051092; doi:10.1038/s41467-022-29946-6)
Supplement: Supplementary file 4 — Supplementary Data 1 [file 41467_2022_29946_MOESM4_ESM.xlsx]

## Sheet: All proteins
Supplementary Table 1 | Full list of potential STING-interacting proteins identified by mass spectrometry-based quantitative proteomics. Proteins identified by mass spectrometry after transient overexpression of mCit-STING and pulldown in HEK293T cells relative to empty vector (EV) control. Differential expression analysis was performed using limma. Data have been deposited to the ProteomeXchange…
COPI/II proteins
known STING interactors and proteins of functional interest
ID	Gene Name	Protein Name	Molecular weight (kDa)	FASTA header	GFP_vs_EV (Log2 FC)	GFP_vs_EV_ adjusted P value	Significant GFP vs EV	Gene ontology (biological process)	Gene ontology (cellular component)	Gene ontology (molecular function)	Unique.peptides.Ctrl_1_1_1_1_01_7674	Unique.peptides.Ctrl_1_2_1_1_01_7675	Unique.peptides.Ctrl_1_3_1_1_01_7676	Unique.peptides.EV_1_1_1_1_01_7670	Unique.peptides.EV_1_2_1_1_01_7671	Unique.peptides.EV_1_3_1_1_01_7672	Unique.peptides.GFP_1_1_1_1_01_7678	Unique.peptides.GFP_1_2_1_1_01_7679	Unique.peptides.GFP_1_3_1_1_01_7680	Intensity.Ctrl_1_1_1_1_01_7674	Intensity.Ctrl_1_2_1_1_01_7675	Intensity.Ctrl_1_3_1_1_01_7676	Intensity.EV_1_1_1_1_01_7670	Intensity.EV_1_2_1_1_01_7671	Intensity.EV_1_3_1_1_01_7672	Intensity.GFP_1_1_1_1_01_7678	Intensity.GFP_1_2_1_1_01_7679	Intensity.GFP_1_3_1_1_01_7680	Sequence.coverage.Ctrl_1_1_1_1_01_7674....	Sequence.coverage.Ctrl_1_2_1_1_01_7675....	Sequence.coverage.Ctrl_1_3_1_1_01_7676....	Sequence.coverage.EV_1_1_1_1_01_7670....	Sequence.coverage.EV_1_2_1_1_01_7671....	Sequence.coverage.EV_1_3_1_1_01_7672....	Sequence.coverage.GFP_1_1_1_1_01_7678....	Sequence.coverage.GFP_1_2_1_1_01_7679....	Sequence.coverage.GFP_1_3_1_1_01_7680....
Q86WV6	TMEM173	Stimulator of interferon genes protein	42.596	sp|Q86WV6|STING_HUMAN Stimulator of interferon genes protein OS=Homo sapiens OX=9606 GN=TMEM173 PE=1 SV=1	5.22463	0.0242268	Up	activation of innate immune response [GO:0002218]; autophagosome assembly [GO:0000045]; cellular response to exogenous dsRNA [GO:0071360]; cellular response to interferon-beta [GO:0035458]; cellular response to organic cyclic compound [GO:0071407]; defense response to virus [GO:0051607]; innate immune response [GO:0045087]; interferon-beta production [GO:0032608]; neutrophil degranulation [GO:004…	autophagosome [GO:0005776]; autophagosome membrane [GO:0000421]; cytoplasmic vesicle membrane [GO:0030659]; cytosol [GO:0005829]; endoplasmic reticulum membrane [GO:0005789]; endosome [GO:0005768]; Golgi apparatus [GO:0005794]; integral component of endoplasmic reticulum-Golgi intermediate compartment (ERGIC) membrane [GO:1990701]; integral component of endoplasmic reticulum membrane [GO:0030176]…	cyclic-di-GMP binding [GO:0035438]; cyclic-GMP-AMP binding [GO:0061507]; identical protein binding [GO:0042802]; protein homodimerization activity [GO:0042803]; protein kinase binding [GO:0019901]; transcription factor binding [GO:0008134]; ubiquitin protein ligase binding [GO:0031625]	13	7	10	8	8	8	15	16	15	51139000	3001100	4645700	760890	907020	1294200	84860000	268500000	368580000	48.6	32.9	39.2	30	37.1	32.9	51.2	55.6	54.6
Q6NUQ4-2	TMEM214	Transmembrane protein 214	72.039	sp|Q6NUQ4-2|TM214_HUMAN Isoform 2 of Transmembrane protein 214 OS=Homo sapiens OX=9606 GN=TMEM214;sp|Q6NUQ4|TM214_HUMAN Transmembrane protein 214 OS=Homo sapiens OX=9606 GN=TMEM214 PE=1 SV=2;tr|H7C008|H7C008_HUMAN Transmembrane protein 214 (Fragment) OS=Ho	5.17685	0.0242268	Up	apoptotic process [GO:0006915]	cytoplasmic microtubule [GO:0005881]; cytosol [GO:0005829]; endoplasmic reticulum [GO:0005783]; endoplasmic reticulum membrane [GO:0005789]; Golgi apparatus [GO:0005794]; integral component of membrane [GO:0016021]	0	4	0	0	0	0	0	8	6	6	352260	0	0	0	0	0	1383000	2804300	1375600	8.4	0	0	0	0	0	14.3	10.4	10.6
P29590-4	PML	Protein PML	62.006	sp|P29590-4|PML_HUMAN Isoform PML-6 of Protein PML OS=Homo sapiens OX=9606 GN=PML;sp|P29590-2|PML_HUMAN Isoform PML-5 of Protein PML OS=Homo sapiens OX=9606 GN=PML;sp|P29590-5|PML_HUMAN Isoform PML-4 of Protein PML OS=Homo sapiens OX=9606 GN=PML;sp|P29590-	-3.69934	0.188048	Not Sig.	activation of cysteine-type endopeptidase activity involved in apoptotic process [GO:0006919]; apoptotic process [GO:0006915]; branching involved in mammary gland duct morphogenesis [GO:0060444]; cell cycle arrest [GO:0007050]; cell fate commitment [GO:0045165]; cellular response to interleukin-4 [GO:0071353]; cellular response to leukemia inhibitory factor [GO:1990830]; cellular senescence [GO:0…	chromatin [GO:0000785]; cytoplasm [GO:0005737]; cytosol [GO:0005829]; early endosome membrane [GO:0031901]; extrinsic component of endoplasmic reticulum membrane [GO:0042406]; heterochromatin [GO:0000792]; nuclear chromosome, telomeric region [GO:0000784]; nuclear matrix [GO:0016363]; nuclear membrane [GO:0031965]; nucleolus [GO:0005730]; nucleoplasm [GO:0005654]; nucleus [GO:0005634]; PML body […	cobalt ion binding [GO:0050897]; DNA binding [GO:0003677]; protein heterodimerization activity [GO:0046982]; protein homodimerization activity [GO:0042803]; SMAD binding [GO:0046332]; SUMO binding [GO:0032183]; sumo-dependent protein binding [GO:0140037]; transcription coactivator activity [GO:0003713]; ubiquitin protein ligase binding [GO:0031625]; ubiquitin-protein transferase activity [GO:0004…	2	1	4	4	5	5	1	2	1	281040	65673	152110	325290	399750	272650	17365	235040	50971	5	2.1	9.6	8.6	11.4	11.8	2.5	4.8	2.1
O95816	BAG2	BAG family molecular chaperone regulator 2	23.772	sp|O95816|BAG2_HUMAN BAG family molecular chaperone regulator 2 OS=Homo sapiens OX=9606 GN=BAG2 PE=1 SV=1;sp|O95816-2|BAG2_HUMAN Isoform 2 of BAG family molecular chaperone regulator 2 OS=Homo sapiens OX=9606 GN=BAG2	4.86292	0.206568	Not Sig.	negative regulation of protein binding [GO:0032091]; negative regulation of protein ubiquitination [GO:0031397]; negative regulation of ubiquitin protein ligase activity [GO:1904667]; positive regulation of proteasomal protein catabolic process [GO:1901800]; positive regulation of protein processing [GO:0010954]; protein folding [GO:0006457]; protein metabolic process [GO:0019538]; protein stabil…	axon [GO:0030424]; chaperone complex [GO:0101031]; cytosol [GO:0005829]; dendrite [GO:0030425]; dendritic microtubule [GO:1901588]	adenyl-nucleotide exchange factor activity [GO:0000774]; chaperone binding [GO:0051087]; heat shock protein binding [GO:0031072]; identical protein binding [GO:0042802]; ion channel binding [GO:0044325]; tau protein binding [GO:0048156]; ubiquitin protein ligase binding [GO:0031625]	2	0	1	0	0	0	4	3	4	348420	0	14791	0	0	0	1251300	1435800	1505600	14.7	0	8.1	0	0	0	19.9	19.9	19.9
Q5T8U5	SURF4	Surfeit locus protein 4	21.127	tr|Q5T8U5|Q5T8U5_HUMAN Surfeit 4 OS=Homo sapiens OX=9606 GN=SURF4 PE=1 SV=1;sp|O15260-2|SURF4_HUMAN Isoform 2 of Surfeit locus protein 4 OS=Homo sapiens OX=9606 GN=SURF4;sp|O15260|SURF4_HUMAN Surfeit locus protein 4 OS=Homo sapiens OX=9606 GN=SURF4 PE=1 SV	2.99349	0.206568	Not Sig.	0	integral component of membrane [GO:0016021]	0	1	1	0	0	0	1	2	2	3	92006	45754	0	0	0	33307	443580	1081200	923390	9.7	5.4	0	0	0	5.4	16.7	16.7	22
E5RHW4	ERLIN2	Erlin-2	37.725	tr|E5RHW4|E5RHW4_HUMAN Erlin-2 (Fragment) OS=Homo sapiens OX=9606 GN=ERLIN2 PE=1 SV=1;sp|O94905|ERLN2_HUMAN Erlin-2 OS=Homo sapiens OX=9606 GN=ERLIN2 PE=1 SV=1;tr|B0QZ43|B0QZ43_HUMAN Erlin-1 (Fragment) OS=Homo sapiens OX=9606 GN=ERLIN1 PE=1 SV=1	3.026	0.263018	Not Sig.	0	cytosol [GO:0005829]; endoplasmic reticulum [GO:0005783]; plasma membrane [GO:0005886]	ubiquitin protein ligase binding [GO:0031625]	1	0	0	1	1	0	2	0	2	484700	0	0	50943	61613	36241	394530	529790	470170	11.5	0	0	7.1	7.1	3.6	15.1	7.1	15.1
P16615-5	ATP2A2	Sarcoplasmic/endoplasmic reticulum calcium ATPase 2;Sarcoplasmic/endoplasmic reticulum calcium ATPase 1	109.73	sp|P16615-5|AT2A2_HUMAN Isoform 5 of Sarcoplasmic/endoplasmic reticulum calcium ATPase 2 OS=Homo sapiens OX=9606 GN=ATP2A2;sp|P16615-2|AT2A2_HUMAN Isoform 2 of Sarcoplasmic/endoplasmic reticulum calcium ATPase 2 OS=Homo sapiens OX=9606 GN=ATP2A2;sp|P16615-	3.93674	0.288862	Not Sig.				3	3	2	2	3	2	5	4	2	339890	277510	92693	58655	90976	60786	918640	1977700	807600	6.7	4.9	5.6	3.8	3.9	3.8	10	8.7	6.9
P55060-3	CSE1L	Exportin-2	107.78	sp|P55060-3|XPO2_HUMAN Isoform 3 of Exportin-2 OS=Homo sapiens OX=9606 GN=CSE1L;sp|P55060|XPO2_HUMAN Exportin-2 OS=Homo sapiens OX=9606 GN=CSE1L PE=1 SV=3;sp|P55060-4|XPO2_HUMAN Isoform 4 of Exportin-2 OS=Homo sapiens OX=9606 GN=CSE1L	3.65333	0.288862	Not Sig.	protein export from nucleus [GO:0006611]; protein import into nucleus [GO:0006606]	cytoplasm [GO:0005737]; cytosol [GO:0005829]; extracellular exosome [GO:0070062]; membrane [GO:0016020]; nuclear envelope [GO:0005635]; nucleoplasm [GO:0005654]; nucleus [GO:0005634]	nuclear export signal receptor activity [GO:0005049]; Ran GTPase binding [GO:0008536]	2	2	2	2	0	1	7	6	5	91746	3091800	99700	1142200	0	93210	827040	1465100	780650	2.9	2	2.4	2.5	0	1.7	9.5	8	7.7
P31151	S100A7	Protein S100-A7;Protein S100-A7A	11.471	sp|P31151|S10A7_HUMAN Protein S100-A7 OS=Homo sapiens OX=9606 GN=S100A7 PE=1 SV=4;sp|Q86SG5|S1A7A_HUMAN Protein S100-A7A OS=Homo sapiens OX=9606 GN=S100A7A PE=1 SV=3	-3.1883	0.288862	Not Sig.	angiogenesis [GO:0001525]; antimicrobial humoral immune response mediated by antimicrobial peptide [GO:0061844]; antimicrobial humoral response [GO:0019730]; defense response to Gram-negative bacterium [GO:0050829]; epidermis development [GO:0008544]; innate immune response [GO:0045087]; keratinocyte differentiation [GO:0030216]; neutrophil degranulation [GO:0043312]; positive regulation of ERK1 …	azurophil granule lumen [GO:0035578]; collagen-containing extracellular matrix [GO:0062023]; cytoplasm [GO:0005737]; cytosol [GO:0005829]; endoplasmic reticulum [GO:0005783]; extracellular region [GO:0005576]; extracellular space [GO:0005615]; focal adhesion [GO:0005925]; nucleus [GO:0005634]	calcium ion binding [GO:0005509]; RAGE receptor binding [GO:0050786]; zinc ion binding [GO:0008270]	0	0	2	2	2	2	1	1	1	0	0	180570	195030	116530	210840	68965	495470	267010	0	0	22.8	22.8	22.8	22.8	10.9	10.9	10.9
P34897-3	SHMT2	Serine hydroxymethyltransferase, mitochondrial;Serine hydroxymethyltransferase	53.454	sp|P34897-3|GLYM_HUMAN Isoform 3 of Serine hydroxymethyltransferase, mitochondrial OS=Homo sapiens OX=9606 GN=SHMT2;sp|P34897|GLYM_HUMAN Serine hydroxymethyltransferase, mitochondrial OS=Homo sapiens OX=9606 GN=SHMT2 PE=1 SV=3;sp|P34897-2|GLYM_HUMAN Isofor	-2.31421	0.288862	Not Sig.	cellular response to tetrahydrofolate [GO:1904482]; folic acid metabolic process [GO:0046655]; glycine biosynthetic process from serine [GO:0019264]; glycine metabolic process [GO:0006544]; L-serine biosynthetic process [GO:0006564]; L-serine catabolic process [GO:0006565]; L-serine metabolic process [GO:0006563]; one-carbon metabolic process [GO:0006730]; positive regulation of cell population p…	BRISC complex [GO:0070552]; cytoplasm [GO:0005737]; extracellular exosome [GO:0070062]; microtubule cytoskeleton [GO:0015630]; mitochondrial inner membrane [GO:0005743]; mitochondrial intermembrane space [GO:0005758]; mitochondrial matrix [GO:0005759]; mitochondrial nucleoid [GO:0042645]; mitochondrion [GO:0005739]; nucleus [GO:0005634]	amino acid binding [GO:0016597]; chromatin binding [GO:0003682]; cobalt ion binding [GO:0050897]; glycine hydroxymethyltransferase activity [GO:0004372]; identical protein binding [GO:0042802]; L-allo-threonine aldolase activity [GO:0008732]; pyridoxal phosphate binding [GO:0030170]; serine binding [GO:0070905]; zinc ion binding [GO:0008270]	1	0	2	2	2	3	2	2	1	127700	0	98872	105640	101700	145700	112090	191420	69166	2.3	0	5.6	5	5	7.9	5.6	4.3	2.9
Q9UHD2	TBK1	Serine/threonine-protein kinase TBK1	83.641	sp|Q9UHD2|TBK1_HUMAN Serine/threonine-protein kinase TBK1 OS=Homo sapiens OX=9606 GN=TBK1 PE=1 SV=1	2.54669	0.288862	Not Sig.				0	0	0	0	1	0	2	3	3	0	0	0	0	17254	0	117540	408730	210070	0	0	0	0	1.6	0	4.1	5.8	5.8
O43242	PSMD3	26S proteasome non-ATPase regulatory subunit 3	60.977	sp|O43242|PSMD3_HUMAN 26S proteasome non-ATPase regulatory subunit 3 OS=Homo sapiens OX=9606 GN=PSMD3 PE=1 SV=2;sp|O43242-2|PSMD3_HUMAN Isoform 2 of 26S proteasome non-ATPase regulatory subunit 3 OS=Homo sapiens OX=9606 GN=PSMD3	2.57733	0.297351	Not Sig.	anaphase-promoting complex-dependent catabolic process [GO:0031145]; antigen processing and presentation of exogenous peptide antigen via MHC class I, TAP-dependent [GO:0002479]; Fc-epsilon receptor signaling pathway [GO:0038095]; interleukin-1-mediated signaling pathway [GO:0070498]; MAPK cascade [GO:0000165]; negative regulation of canonical Wnt signaling pathway [GO:0090090]; negative regulati…	cytosol [GO:0005829]; extracellular exosome [GO:0070062]; extracellular region [GO:0005576]; ficolin-1-rich granule lumen [GO:1904813]; membrane [GO:0016020]; nucleoplasm [GO:0005654]; nucleus [GO:0005634]; proteasome accessory complex [GO:0022624]; proteasome complex [GO:0000502]; proteasome regulatory particle, lid subcomplex [GO:0008541]; secretory granule lumen [GO:0034774]	enzyme regulator activity [GO:0030234]	0	1	0	0	0	0	3	2	3	0	174390	0	0	0	0	224510	326480	356620	0	2.1	0	0	0	0	6.4	4.5	6.4
F8W7C6	RPL10		18.565	tr|F8W7C6|F8W7C6_HUMAN 60S ribosomal protein L10 OS=Homo sapiens OX=9606 GN=RPL10 PE=1 SV=2;tr|A0A087WV22|A0A087WV22_HUMAN 60S ribosomal protein L10 OS=Homo sapiens OX=9606 GN=RPL10 PE=1 SV=1;tr|H7C123|H7C123_HUMAN 60S ribosomal protein L10 (Fragment) OS=H	-3.33062	0.315599	Not Sig.				1	1	1	1	1	1	0	1	0	2867700	608970	794690	850040	846290	616860	478200	1572000	330700	30.7	19	19	30.7	19	19	8	25.8	8
P00441	SOD1	Superoxide dismutase [Cu-Zn]	15.936	sp|P00441|SODC_HUMAN Superoxide dismutase [Cu-Zn] OS=Homo sapiens OX=9606 GN=SOD1 PE=1 SV=2;tr|H7BYH4|H7BYH4_HUMAN Superoxide dismutase [Cu-Zn] OS=Homo sapiens OX=9606 GN=SOD1 PE=1 SV=1	2.78962	0.315599	Not Sig.	activation of MAPK activity [GO:0000187]; anterograde axonal transport [GO:0008089]; auditory receptor cell stereocilium organization [GO:0060088]; cell aging [GO:0007569]; cellular iron ion homeostasis [GO:0006879]; cellular response to ATP [GO:0071318]; cellular response to cadmium ion [GO:0071276]; cellular response to oxidative stress [GO:0034599]; cellular response to potassium ion [GO:00358…	axon cytoplasm [GO:1904115]; cytoplasm [GO:0005737]; cytoplasmic vesicle [GO:0031410]; cytosol [GO:0005829]; dendrite cytoplasm [GO:0032839]; dense core granule [GO:0031045]; extracellular exosome [GO:0070062]; extracellular region [GO:0005576]; extracellular space [GO:0005615]; lysosome [GO:0005764]; mitochondrial intermembrane space [GO:0005758]; mitochondrial matrix [GO:0005759]; mitochondrion…	chaperone binding [GO:0051087]; copper ion binding [GO:0005507]; identical protein binding [GO:0042802]; protein phosphatase 2B binding [GO:0030346]; Rac GTPase binding [GO:0048365]; superoxide dismutase activity [GO:0004784]; zinc ion binding [GO:0008270]	1	1	0	1	1	1	2	2	2	228060	198320	0	257840	261720	191580	392150	420310	367160	9.1	9.1	0	9.1	9.1	9.1	15.6	15.6	15.6
Q7L1Q6-2	BZW1	Basic leucine zipper and W2 domain-containing protein 1	40.538	sp|Q7L1Q6-2|BZW1_HUMAN Isoform 2 of Basic leucine zipper and W2 domain-containing protein 1 OS=Homo sapiens OX=9606 GN=BZW1;sp|Q7L1Q6|BZW1_HUMAN Basic leucine zipper and W2 domain-containing protein 1 OS=Homo sapiens OX=9606 GN=BZW1 PE=1 SV=1;sp|Q7L1Q6-4|B	2.19382	0.359486	Not Sig.	0	cytoplasm [GO:0005737]; membrane [GO:0016020]	cadherin binding [GO:0045296]; RNA binding [GO:0003723]	1	2	1	1	0	0	3	2	2	80184	68281	24997	20066	0	0	219420	410970	207270	7.4	10.2	2.8	2.8	0	0	13.3	10.2	10.5
Q709F0	ACAD11	Acyl-CoA dehydrogenase family member 11	87.263	sp|Q709F0|ACD11_HUMAN Acyl-CoA dehydrogenase family member 11 OS=Homo sapiens OX=9606 GN=ACAD11 PE=1 SV=3;sp|Q709F0-3|ACD11_HUMAN Isoform 3 of Acyl-CoA dehydrogenase family member 11 OS=Homo sapiens OX=9606 GN=ACAD11;sp|Q709F0-2|ACD11_HUMAN Isoform 2 of Ac	-3.25452	0.377695	Not Sig.	fatty acid beta-oxidation [GO:0006635]; fatty acid beta-oxidation using acyl-CoA dehydrogenase [GO:0033539]	mitochondrial inner membrane [GO:0005743]; mitochondrial membrane [GO:0031966]; nucleus [GO:0005634]; peroxisome [GO:0005777]	acyl-CoA dehydrogenase activity [GO:0003995]; flavin adenine dinucleotide binding [GO:0050660]; long-chain-acyl-CoA dehydrogenase activity [GO:0004466]; medium-chain-acyl-CoA dehydrogenase activity [GO:0070991]; very-long-chain-acyl-CoA dehydrogenase activity [GO:0017099]	2	3	5	6	4	5	4	5	1	226790	247000	448830	739480	633300	667970	227950	753930	60023	3.2	4.7	8.5	9.7	6	7.6	6.5	8.5	1.5
O60884	DNAJA2	DnaJ homolog subfamily A member 2	45.745	sp|O60884|DNJA2_HUMAN DnaJ homolog subfamily A member 2 OS=Homo sapiens OX=9606 GN=DNAJA2 PE=1 SV=1	3.23563	0.377695	Not Sig.	positive regulation of cell population proliferation [GO:0008284]; protein refolding [GO:0042026]; response to heat [GO:0009408]	cytosol [GO:0005829]; extracellular exosome [GO:0070062]; membrane [GO:0016020]	ATPase activator activity [GO:0001671]; ATP binding [GO:0005524]; chaperone binding [GO:0051087]; heat shock protein binding [GO:0031072]; metal ion binding [GO:0046872]; unfolded protein binding [GO:0051082]	4	3	5	4	3	1	4	4	3	1335300	538040	485010	169860	165370	95273	632050	1764900	603070	15.5	13.1	18.7	16.3	13.1	3.4	15.5	15.5	13.1
B8ZZQ6	PTMA	Prothymosin alpha;Prothymosin alpha, N-terminally processed;Thymosin alpha-1	11.758	tr|B8ZZQ6|B8ZZQ6_HUMAN Prothymosin alpha OS=Homo sapiens OX=9606 GN=PTMA PE=1 SV=1;sp|P06454-2|PTMA_HUMAN Isoform 2 of Prothymosin alpha OS=Homo sapiens OX=9606 GN=PTMA;sp|P06454|PTMA_HUMAN Prothymosin alpha OS=Homo sapiens OX=9606 GN=PTMA PE=1 SV=2;tr|B8Z	-3.40644	0.377695	Not Sig.	0	cytosol [GO:0005829]; nucleoplasm [GO:0005654]	0	0	1	1	1	1	1	1	1	1	0	293390	373660	331600	459310	304890	663800	499970	133960	0	13.1	13.1	13.1	13.1	13.1	13.1	13.1	9.3
J3KSW8	MPRIP	Myosin phosphatase Rho-interacting protein	95.928	tr|J3KSW8|J3KSW8_HUMAN Myosin phosphatase Rho-interacting protein (Fragment) OS=Homo sapiens OX=9606 GN=MPRIP PE=1 SV=1;sp|Q6WCQ1-3|MPRIP_HUMAN Isoform 3 of Myosin phosphatase Rho-interacting protein OS=Homo sapiens OX=9606 GN=MPRIP;sp|Q6WCQ1|MPRIP_HUMAN M	-2.08826	0.382818	Not Sig.	0	actin cytoskeleton [GO:0015629]; cytosol [GO:0005829]	0	5	0	1	5	5	2	1	2	0	641090	0	24186	261110	247630	44365	16162	214760	0	7.2	0	1.5	7.2	7.2	2.7	1.5	2.8	0
B4DR61	SEC61A1	Protein transport protein Sec61 subunit alpha isoform 1	52.949	tr|B4DR61|B4DR61_HUMAN cDNA FLJ59739, highly similar to Protein transport protein Sec61 subunit alpha isoform 1 OS=Homo sapiens OX=9606 GN=SEC61A1 PE=1 SV=1;sp|P61619|S61A1_HUMAN Protein transport protein Sec61 subunit alpha isoform 1 OS=Homo sapiens OX=96	2.74498	0.382818	Not Sig.	protein transport [GO:0015031]	integral component of membrane [GO:0016021]	0	0	1	1	0	1	2	3	2	3	0	35873	36116	0	40147	59496	442920	721490	557860	0	1.9	1.9	0	1.9	3.7	6	3.7	6
P55735	SEC13	Protein SEC13 homolog	35.54	sp|P55735|SEC13_HUMAN Protein SEC13 homolog OS=Homo sapiens OX=9606 GN=SEC13 PE=1 SV=3;sp|P55735-2|SEC13_HUMAN Isoform 2 of Protein SEC13 homolog OS=Homo sapiens OX=9606 GN=SEC13;sp|P55735-4|SEC13_HUMAN Isoform 4 of Protein SEC13 homolog OS=Homo sapiens OX	2.40695	0.453316	Not Sig.	antigen processing and presentation of exogenous peptide antigen via MHC class II [GO:0019886]; antigen processing and presentation of peptide antigen via MHC class I [GO:0002474]; COPII-coated vesicle budding [GO:0090114]; COPII-coated vesicle cargo loading [GO:0090110]; COPII vesicle coating [GO:0048208]; intracellular protein transport [GO:0006886]; intracellular transport of virus [GO:0075733…	COPII vesicle coat [GO:0030127]; cytosol [GO:0005829]; endoplasmic reticulum membrane [GO:0005789]; ER to Golgi transport vesicle membrane [GO:0012507]; extracellular exosome [GO:0070062]; GATOR2 complex [GO:0061700]; Golgi membrane [GO:0000139]; host cell [GO:0043657]; intracellular membrane-bounded organelle [GO:0043231]; lysosomal membrane [GO:0005765]; nuclear envelope [GO:0005635]; nuclear p…	identical protein binding [GO:0042802]; structural molecule activity [GO:0005198]	7	6	7	0	1	1	2	4	2	10338000	4434800	5961700	0	26520	21255	115790	1647900	171380	37.3	32	37.3	0	4.7	4.7	10.6	18.6	11.8
O00410-3	IPO5	Importin-5	125.54	sp|O00410-3|IPO5_HUMAN Isoform 3 of Importin-5 OS=Homo sapiens OX=9606 GN=IPO5;sp|O00410|IPO5_HUMAN Importin-5 OS=Homo sapiens OX=9606 GN=IPO5 PE=1 SV=4;tr|H0Y8C6|H0Y8C6_HUMAN Importin-5 (Fragment) OS=Homo sapiens OX=9606 GN=IPO5 PE=1 SV=1;sp|O00410-2|IPO5	2.09815	0.533772	Not Sig.	cellular response to amino acid stimulus [GO:0071230]; negative regulation of cyclin-dependent protein serine/threonine kinase activity [GO:0045736]; NLS-bearing protein import into nucleus [GO:0006607]; positive regulation of protein import into nucleus [GO:0042307]; protein import into nucleus [GO:0006606]; ribosomal protein import into nucleus [GO:0006610]; viral process [GO:0016032]	cytoplasm [GO:0005737]; membrane [GO:0016020]; nuclear pore [GO:0005643]; nucleolus [GO:0005730]; nucleus [GO:0005634]	GTPase inhibitor activity [GO:0005095]; nuclear import signal receptor activity [GO:0061608]; nuclear localization sequence binding [GO:0008139]; Ran GTPase binding [GO:0008536]; RNA binding [GO:0003723]	2	2	4	3	3	4	6	6	5	321380	139780	161690	123800	166160	240640	1216900	2389800	1290700	3.8	3.8	6	3.8	3.8	4.9	7.4	8.4	7.4
Q8WVC2	RPS21	40S ribosomal protein S21	8.85	tr|Q8WVC2|Q8WVC2_HUMAN 40S ribosomal protein S21 OS=Homo sapiens OX=9606 GN=RPS21 PE=1 SV=1;tr|Q9BYK1|Q9BYK1_HUMAN 40S ribosomal protein S21 OS=Homo sapiens OX=9606 GN=RPS21 PE=1 SV=1;sp|P63220|RS21_HUMAN 40S ribosomal protein S21 OS=Homo sapiens OX=9606 G	2.38473	0.533772	Not Sig.	translation [GO:0006412]	ribosome [GO:0005840]	structural constituent of ribosome [GO:0003735]	2	1	2	1	1	0	2	2	2	620610	137160	168350	57783	62702	0	321130	540400	270670	29.6	18.5	29.6	11.1	11.1	0	29.6	29.6	29.6
C9JZU6	NAA50	N-alpha-acetyltransferase 50	6.4865	tr|C9JZU6|C9JZU6_HUMAN N-alpha-acetyltransferase 50 (Fragment) OS=Homo sapiens OX=9606 GN=NAA50 PE=1 SV=1;tr|C9J5D1|C9J5D1_HUMAN N-alpha-acetyltransferase 50 OS=Homo sapiens OX=9606 GN=NAA50 PE=1 SV=1;tr|E7EQ69|E7EQ69_HUMAN N-alpha-acetyltransferase 50 OS=	-1.99528	0.606202	Not Sig.	0	0	0	1	1	2	2	2	2	1	1	1	75173	39847	102500	108860	110050	100250	57276	99870	60621	22.8	17.5	40.4	40.4	40.4	40.4	17.5	17.5	17.5
P0CG48	UBC	Polyubiquitin-C;Ubiquitin;Ubiquitin-60S ribosomal protein L40;Ubiquitin;60S ribosomal protein L40;Ubiquitin-40S ribosomal protein S27a;Ubiquitin;40S ribosomal protein S27a;Polyubiquitin-B;Ubiquitin	77.038	sp|P0CG48|UBC_HUMAN Polyubiquitin-C OS=Homo sapiens OX=9606 GN=UBC PE=1 SV=3;tr|F5GYU3|F5GYU3_HUMAN Polyubiquitin-C (Fragment) OS=Homo sapiens OX=9606 GN=UBC PE=1 SV=1;tr|Q96C32|Q96C32_HUMAN Polyubiquitin-C OS=Homo sapiens OX=9606 GN=UBC PE=1 SV=1;tr|Q5PY6	1.98619	0.614674	Not Sig.	activation of MAPK activity [GO:0000187]; anaphase-promoting complex-dependent catabolic process [GO:0031145]; cellular protein metabolic process [GO:0044267]; cytokine-mediated signaling pathway [GO:0019221]; DNA damage response, detection of DNA damage [GO:0042769]; endosomal transport [GO:0016197]; error-free translesion synthesis [GO:0070987]; error-prone translesion synthesis [GO:0042276]; g…	cytoplasm [GO:0005737]; cytosol [GO:0005829]; endocytic vesicle membrane [GO:0030666]; endoplasmic reticulum membrane [GO:0005789]; endosome membrane [GO:0010008]; extracellular exosome [GO:0070062]; extracellular space [GO:0005615]; host cell [GO:0043657]; mitochondrial outer membrane [GO:0005741]; nucleoplasm [GO:0005654]; nucleus [GO:0005634]; plasma membrane [GO:0005886]; vesicle [GO:0031982]	protease binding [GO:0002020]; protein tag [GO:0031386]; RNA binding [GO:0003723]; ubiquitin protein ligase binding [GO:0031625]	3	2	3	1	1	3	2	4	1	29021000	3100000	212220	892830	1938300	1677200	857860	41972000	8600000	44.7	32.8	44.7	21	21	44.7	32.8	56.5	21
H7C3I1	ST13	Putative protein FAM10A4;Hsc70-interacting protein;Putative protein FAM10A5	16.219	tr|H7C3I1|H7C3I1_HUMAN Hsc70-interacting protein (Fragment) OS=Homo sapiens OX=9606 GN=ST13 PE=1 SV=1;tr|F6VDH7|F6VDH7_HUMAN Hsc70-interacting protein (Fragment) OS=Homo sapiens OX=9606 GN=ST13 PE=1 SV=1;tr|Q3KNR6|Q3KNR6_HUMAN Hsc70-interacting protein OS=	-2.20417	0.655628	Not Sig.	0	0	0	0	1	1	3	2	3	1	1	2	0	59072	51673	224700	182910	222550	89326	182440	190790	0	9.6	9.6	25.3	18.5	25.3	9.6	9.6	16.4
O14965	AURKA	Aurora kinase A	45.809	sp|O14965|AURKA_HUMAN Aurora kinase A OS=Homo sapiens OX=9606 GN=AURKA PE=1 SV=2;tr|Q5QPD4|Q5QPD4_HUMAN Aurora kinase A (Fragment) OS=Homo sapiens OX=9606 GN=AURKA PE=1 SV=1;tr|A3KFJ0|A3KFJ0_HUMAN Aurora kinase A OS=Homo sapiens OX=9606 GN=AURKA PE=1 SV=1;	-2.36432	0.669822	Not Sig.	anaphase-promoting complex-dependent catabolic process [GO:0031145]; anterior/posterior axis specification [GO:0009948]; cell division [GO:0051301]; centrosome localization [GO:0051642]; DNA damage response, signal transduction by p53 class mediator resulting in cell cycle arrest [GO:0006977]; G2/M transition of mitotic cell cycle [GO:0000086]; liver regeneration [GO:0097421]; mitotic cell cycle …	axon hillock [GO:0043203]; centriole [GO:0005814]; centrosome [GO:0005813]; chromosome passenger complex [GO:0032133]; cilium [GO:0005929]; condensed nuclear chromosome, centromeric region [GO:0000780]; cytosol [GO:0005829]; germinal vesicle [GO:0042585]; meiotic spindle [GO:0072687]; microtubule [GO:0005874]; microtubule cytoskeleton [GO:0015630]; midbody [GO:0030496]; mitotic spindle pole [GO:0…	ATP binding [GO:0005524]; histone serine kinase activity [GO:0035174]; protein heterodimerization activity [GO:0046982]; protein kinase activity [GO:0004672]; protein kinase binding [GO:0019901]; protein serine/threonine/tyrosine kinase activity [GO:0004712]; protein serine/threonine kinase activity [GO:0004674]; ubiquitin protein ligase binding [GO:0031625]	1	2	3	2	2	2	1	2	1	146160	172830	216340	150780	195680	186520	35678	366280	134160	3.5	7.4	12.7	7.4	9.4	7.4	5.2	9.4	5.5
P55884	EIF3B	Eukaryotic translation initiation factor 3 subunit B	92.48	sp|P55884|EIF3B_HUMAN Eukaryotic translation initiation factor 3 subunit B OS=Homo sapiens OX=9606 GN=EIF3B PE=1 SV=3;sp|P55884-2|EIF3B_HUMAN Isoform 2 of Eukaryotic translation initiation factor 3 subunit B OS=Homo sapiens OX=9606 GN=EIF3B;tr|C9JZG1|C9JZG	1.8086	0.675128	Not Sig.	formation of cytoplasmic translation initiation complex [GO:0001732]; IRES-dependent viral translational initiation [GO:0075522]; regulation of translational initiation [GO:0006446]; translational initiation [GO:0006413]; viral translational termination-reinitiation [GO:0075525]	cytosol [GO:0005829]; eukaryotic 43S preinitiation complex [GO:0016282]; eukaryotic 48S preinitiation complex [GO:0033290]; eukaryotic translation initiation factor 3 complex [GO:0005852]; eukaryotic translation initiation factor 3 complex, eIF3m [GO:0071541]; extracellular exosome [GO:0070062]; synapse [GO:0045202]	molecular adaptor activity [GO:0060090]; RNA binding [GO:0003723]; translation initiation factor activity [GO:0003743]; translation initiation factor binding [GO:0031369]	2	1	0	2	2	1	2	2	2	306140	27154	0	86308	105880	60164	117940	271870	149330	3.1	1.1	0	3.1	3.1	1.6	2.7	2.7	2.7
O14818	PSMA7	Proteasome subunit alpha type-7;Proteasome subunit alpha type-7-like	27.887	sp|O14818|PSA7_HUMAN Proteasome subunit alpha type-7 OS=Homo sapiens OX=9606 GN=PSMA7 PE=1 SV=1;sp|O14818-2|PSA7_HUMAN Isoform 2 of Proteasome subunit alpha type-7 OS=Homo sapiens OX=9606 GN=PSMA7;tr|H0Y586|H0Y586_HUMAN Proteasome endopeptidase complex (Fr	2.46343	0.675128	Not Sig.	anaphase-promoting complex-dependent catabolic process [GO:0031145]; antigen processing and presentation of exogenous peptide antigen via MHC class I, TAP-dependent [GO:0002479]; Fc-epsilon receptor signaling pathway [GO:0038095]; interleukin-1-mediated signaling pathway [GO:0070498]; MAPK cascade [GO:0000165]; negative regulation of canonical Wnt signaling pathway [GO:0090090]; negative regulati…	cytoplasm [GO:0005737]; cytosol [GO:0005829]; extracellular exosome [GO:0070062]; nucleoplasm [GO:0005654]; nucleus [GO:0005634]; postsynapse [GO:0098794]; proteasome complex [GO:0000502]; proteasome core complex [GO:0005839]; proteasome core complex, alpha-subunit complex [GO:0019773]	endopeptidase activity [GO:0004175]; identical protein binding [GO:0042802]; threonine-type endopeptidase activity [GO:0004298]	3	2	2	1	2	1	3	3	4	283270	229030	124010	106040	153080	117750	368000	752970	602870	14.1	10.1	11.7	5.6	11.7	5.6	16.1	16.1	19.8
Q92973-3	TNPO1	Transportin-1	96.9	sp|Q92973-3|TNPO1_HUMAN Isoform 3 of Transportin-1 OS=Homo sapiens OX=9606 GN=TNPO1;sp|Q92973-2|TNPO1_HUMAN Isoform 2 of Transportin-1 OS=Homo sapiens OX=9606 GN=TNPO1;sp|Q92973|TNPO1_HUMAN Transportin-1 OS=Homo sapiens OX=9606 GN=TNPO1 PE=1 SV=2;tr|S4R398	2.12697	0.675128	Not Sig.	intraciliary transport involved in cilium assembly [GO:0035735]; protein import into nucleus [GO:0006606]; regulation of mRNA stability [GO:0043488]; viral process [GO:0016032]	cilium [GO:0005929]; cytoplasm [GO:0005737]; cytosol [GO:0005829]; extracellular exosome [GO:0070062]; nucleus [GO:0005634]	nuclear import signal receptor activity [GO:0061608]; nuclear localization sequence binding [GO:0008139]; Ran GTPase binding [GO:0008536]; RNA binding [GO:0003723]	1	1	1	1	2	1	3	3	2	81783	49085	27349	28329	55532	25364	224500	443330	207100	1.4	2.2	2.2	2.2	3.7	2.2	4.8	4.8	3.7
A0A0A0MR02	VDAC2	Voltage-dependent anion-selective channel protein 2	30.348	tr|A0A0A0MR02|A0A0A0MR02_HUMAN Voltage-dependent anion-selective channel protein 2 (Fragment) OS=Homo sapiens OX=9606 GN=VDAC2 PE=1 SV=1;sp|P45880-2|VDAC2_HUMAN Isoform 2 of Voltage-dependent anion-selective channel protein 2 OS=Homo sapiens OX=9606 GN=VDA	1.67552	0.675128	Not Sig.	0	mitochondrial outer membrane [GO:0005741]; mitochondrion [GO:0005739]	voltage-gated anion channel activity [GO:0008308]	4	1	2	2	3	2	4	7	5	606510	100730	119180	111060	178150	89911	1183300	5087300	1962500	16	4.3	8.2	8.2	15.2	10.6	14.2	29.1	20.9
J3QRY4	PSMD11	26S proteasome non-ATPase regulatory subunit 11	21.109	tr|J3QRY4|J3QRY4_HUMAN 26S proteasome non-ATPase regulatory subunit 11 (Fragment) OS=Homo sapiens OX=9606 GN=PSMD11 PE=1 SV=8;sp|O00231|PSD11_HUMAN 26S proteasome non-ATPase regulatory subunit 11 OS=Homo sapiens OX=9606 GN=PSMD11 PE=1 SV=3;sp|O00231-2|PSD1	2.08848	0.702586	Not Sig.	proteasome assembly [GO:0043248]	0	0	2	1	2	2	1	1	3	3	2	229040	26538	109430	94922	62087	59205	338910	614770	272110	12.3	6.4	13.4	13.4	7	7	18.7	18.7	13.4
C9JJT5	ATP5J2-PTCD1	ATP synthase subunit f, mitochondrial	5.9149	tr|C9JJT5|C9JJT5_HUMAN ATP5MF-PTCD1 readthrough OS=Homo sapiens OX=9606 GN=ATP5MF-PTCD1 PE=4 SV=2;tr|C9JU26|C9JU26_HUMAN ATP synthase subunit f, mitochondrial OS=Homo sapiens OX=9606 GN=ATP5MF PE=1 SV=1;tr|G3V325|G3V325_HUMAN ATP5MF-PTCD1 readthrough OS=Ho	2.05526	0.717435	Not Sig.	0	0	0	0	2	2	2	2	1	2	2	2	0	178670	162040	125770	191570	96396	169770	340320	232800	0	44.4	44.4	44.4	44.4	24.1	44.4	44.4	44.4
Q9UBI6	GNG12	Guanine nucleotide-binding protein G(I)/G(S)/G(O) subunit gamma-12	8.0061	sp|Q9UBI6|GBG12_HUMAN Guanine nucleotide-binding protein G(I)/G(S)/G(O) subunit gamma-12 OS=Homo sapiens OX=9606 GN=GNG12 PE=1 SV=3	2.42769	0.717435	Not Sig.				1	1	2	2	2	2	2	2	2	381920	163580	212210	391550	610070	279100	170950	2040000	256620	19.4	22.2	41.7	31.9	41.7	41.7	31.9	31.9	31.9
Q71DI3	HIST2H3A	Histone H3.2	15.388	sp|Q71DI3|H32_HUMAN Histone H3.2 OS=Homo sapiens OX=9606 GN=HIST2H3A PE=1 SV=3	1.58673	0.717435	Not Sig.	blood coagulation [GO:0007596]; cellular protein metabolic process [GO:0044267]; chromatin organization [GO:0006325]; interleukin-7-mediated signaling pathway [GO:0038111]; negative regulation of gene expression, epigenetic [GO:0045814]; nucleosome assembly [GO:0006334]; rDNA heterochromatin assembly [GO:0000183]; regulation of gene silencing by miRNA [GO:0060964]; regulation of megakaryocyte dif…	extracellular exosome [GO:0070062]; extracellular region [GO:0005576]; nucleoplasm [GO:0005654]; nucleosome [GO:0000786]; nucleus [GO:0005634]	DNA binding [GO:0003677]; protein heterodimerization activity [GO:0046982]	1	1	1	1	2	1	2	2	1	121980000	22533000	8302400	290670	874560	296970	1837900	23098000	3028500	36.8	33.8	33.8	33.8	36.8	31.6	36.8	36.8	28.7
F8W7U8	MRE11A	Double-strand break repair protein MRE11A	80.521	tr|F8W7U8|F8W7U8_HUMAN Double-strand break repair protein OS=Homo sapiens OX=9606 GN=MRE11 PE=1 SV=1;sp|P49959-2|MRE11_HUMAN Isoform 2 of Double-strand break repair protein MRE11 OS=Homo sapiens OX=9606 GN=MRE11;sp|P49959|MRE11_HUMAN Double-strand break re	-2.65222	0.717435	Not Sig.	double-strand break repair [GO:0006302]; meiotic cell cycle [GO:0051321]	Mre11 complex [GO:0030870]; nucleoplasm [GO:0005654]	3'-5' exonuclease activity [GO:0008408]; endonuclease activity [GO:0004519]; manganese ion binding [GO:0030145]	3	1	1	1	2	2	0	1	0	806950	1877500	379740	206550	199130	338120	0	588440	0	6.4	3.1	3.1	3.1	4.5	5	0	3.1	0
D3DTX6	PPP1R9B	Neurabin-2	89.333	tr|D3DTX6|D3DTX6_HUMAN Neurabin-2 OS=Homo sapiens OX=9606 GN=PPP1R9B PE=1 SV=1;sp|Q96SB3|NEB2_HUMAN Neurabin-2 OS=Homo sapiens OX=9606 GN=PPP1R9B PE=1 SV=2	-1.98871	0.717435	Not Sig.	actin filament depolymerization [GO:0030042]; actin filament organization [GO:0007015]; aging [GO:0007568]; calcium-mediated signaling [GO:0019722]; cell cycle arrest [GO:0007050]; cell migration [GO:0016477]; cellular response to epidermal growth factor stimulus [GO:0071364]; cellular response to estradiol stimulus [GO:0071392]; cellular response to morphine [GO:0071315]; cellular response to pe…	actin cytoskeleton [GO:0015629]; adherens junction [GO:0005912]; cortical actin cytoskeleton [GO:0030864]; cytoplasm [GO:0005737]; cytoplasmic side of dendritic spine plasma membrane [GO:1990780]; dendrite [GO:0030425]; dendritic spine head [GO:0044327]; dendritic spine neck [GO:0044326]; filopodium [GO:0030175]; growth cone [GO:0030426]; lamellipodium [GO:0030027]; neuronal cell body [GO:0043025…	actin filament binding [GO:0051015]; D2 dopamine receptor binding [GO:0031749]; ion channel binding [GO:0044325]; kinase binding [GO:0019900]; protein C-terminus binding [GO:0008022]; protein kinase activity [GO:0004672]; protein phosphatase 1 binding [GO:0008157]; protein phosphatase inhibitor activity [GO:0004864]	5	0	3	3	4	3	1	3	1	984330	0	58432	125830	160070	71846	11001	624410	28694	8.3	0	4.9	4.9	6.5	4.9	1.3	4.7	1.3
P78527	PRKDC	DNA-dependent protein kinase catalytic subunit	469.08	sp|P78527|PRKDC_HUMAN DNA-dependent protein kinase catalytic subunit OS=Homo sapiens OX=9606 GN=PRKDC PE=1 SV=3;sp|P78527-2|PRKDC_HUMAN Isoform 2 of DNA-dependent protein kinase catalytic subunit OS=Homo sapiens OX=9606 GN=PRKDC	1.48453	0.717435	Not Sig.	activation of innate immune response [GO:0002218]; B cell lineage commitment [GO:0002326]; brain development [GO:0007420]; cellular protein modification process [GO:0006464]; cellular response to DNA damage stimulus [GO:0006974]; cellular response to insulin stimulus [GO:0032869]; double-strand break repair [GO:0006302]; double-strand break repair via alternative nonhomologous end joining [GO:009…	cytosol [GO:0005829]; DNA-dependent protein kinase-DNA ligase 4 complex [GO:0005958]; membrane [GO:0016020]; nonhomologous end joining complex [GO:0070419]; nuclear chromosome, telomeric region [GO:0000784]; nucleolus [GO:0005730]; nucleoplasm [GO:0005654]; nucleus [GO:0005634]; protein-containing complex [GO:0032991]; protein-DNA complex [GO:0032993]; small-subunit processome [GO:0032040]; trans…	ATP binding [GO:0005524]; DNA-dependent protein kinase activity [GO:0004677]; double-stranded DNA binding [GO:0003690]; enzyme binding [GO:0019899]; protein domain specific binding [GO:0019904]; protein kinase activity [GO:0004672]; protein serine/threonine kinase activity [GO:0004674]; RNA binding [GO:0003723]; transcription factor binding [GO:0008134]; U3 snoRNA binding [GO:0034511]	31	11	9	9	15	11	17	33	19	6635000	472790	441930	308770	804810	373800	1313300	8540600	1719700	10.4	3.6	3.4	3.5	5.4	3.9	5.6	10.9	6.5
H0YJC0	PSMC6	26S protease regulatory subunit 10B	29.541	tr|H0YJC0|H0YJC0_HUMAN 26S proteasome regulatory subunit 10B (Fragment) OS=Homo sapiens OX=9606 GN=PSMC6 PE=1 SV=1;tr|A0A087X2I1|A0A087X2I1_HUMAN 26S proteasome regulatory subunit 10B OS=Homo sapiens OX=9606 GN=PSMC6 PE=1 SV=1;sp|P62333|PRS10_HUMAN 26S pro	1.4598	0.717435	Not Sig.	ubiquitin-dependent ERAD pathway [GO:0030433]	proteasome regulatory particle, base subcomplex [GO:0008540]	ATPase activity [GO:0016887]; ATP binding [GO:0005524]	2	0	0	1	1	1	0	2	2	332210	0	0	49579	58189	54121	0	441570	205800	9.9	0	0	5.3	5.3	5.3	0	9.9	9.9
P63173	RPL38	60S ribosomal protein L38	8.2178	sp|P63173|RL38_HUMAN 60S ribosomal protein L38 OS=Homo sapiens OX=9606 GN=RPL38 PE=1 SV=2;tr|J3KT73|J3KT73_HUMAN 60S ribosomal protein L38 OS=Homo sapiens OX=9606 GN=RPL38 PE=1 SV=1;tr|J3QL01|J3QL01_HUMAN 60S ribosomal protein L38 OS=Homo sapiens OX=9606 G	3.09378	0.717435	Not Sig.	90S preribosome assembly [GO:0034463]; axial mesoderm development [GO:0048318]; cytoplasmic translation [GO:0002181]; middle ear morphogenesis [GO:0042474]; nuclear-transcribed mRNA catabolic process, nonsense-mediated decay [GO:0000184]; ossification [GO:0001503]; regulation of translation [GO:0006417]; ribonucleoprotein complex assembly [GO:0022618]; sensory perception of sound [GO:0007605]; sk…	cytosol [GO:0005829]; cytosolic large ribosomal subunit [GO:0022625]; eukaryotic 80S initiation complex [GO:0033291]; focal adhesion [GO:0005925]; polysomal ribosome [GO:0042788]; postsynaptic density [GO:0014069]	RNA binding [GO:0003723]; structural constituent of ribosome [GO:0003735]	3	2	1	1	2	1	3	3	2	3142100	1897300	131150	108900	720510	107410	725640	4182600	816590	31.4	31.4	10	10	17.1	10	31.4	38.6	17.1
Q96P16-3	RPRD1A	Regulation of nuclear pre-mRNA domain-containing protein 1A	31.625	sp|Q96P16-3|RPR1A_HUMAN Isoform 2 of Regulation of nuclear pre-mRNA domain-containing protein 1A OS=Homo sapiens OX=9606 GN=RPRD1A;sp|Q96P16|RPR1A_HUMAN Regulation of nuclear pre-mRNA domain-containing protein 1A OS=Homo sapiens OX=9606 GN=RPRD1A PE=1 SV=1	2.32313	0.717435	Not Sig.	dephosphorylation of RNA polymerase II C-terminal domain [GO:0070940]; mRNA 3'-end processing [GO:0031124]; snRNA transcription by RNA polymerase II [GO:0042795]	nucleoplasm [GO:0005654]; RNA polymerase II, holoenzyme [GO:0016591]	identical protein binding [GO:0042802]; RNA polymerase II complex binding [GO:0000993]	6	3	2	0	3	1	2	6	3	4184100	121630	137120	0	149700	46939	78765	2002100	185370	32.2	18.8	15.2	0	15.6	6.5	9.1	32.2	16.7
D6RAT0	RPS3A	40S ribosomal protein S3a	25.887	tr|D6RAT0|D6RAT0_HUMAN 40S ribosomal protein S3a OS=Homo sapiens OX=9606 GN=RPS3A PE=1 SV=1;sp|P61247|RS3A_HUMAN 40S ribosomal protein S3a OS=Homo sapiens OX=9606 GN=RPS3A PE=1 SV=2;tr|D6RB09|D6RB09_HUMAN 40S ribosomal protein S3a (Fragment) OS=Homo sapien	2.83895	0.717435	Not Sig.	cell differentiation [GO:0030154]; translation [GO:0006412]	cytosol [GO:0005829]; cytosolic small ribosomal subunit [GO:0022627]; endoplasmic reticulum [GO:0005783]; nucleolus [GO:0005730]	structural constituent of ribosome [GO:0003735]	4	2	2	2	2	0	2	4	2	5767100	3777700	147200	136970	167920	0	170960	2985400	198630	21.1	11.5	11.5	12.8	12.8	0	11.5	18.9	13.7
Q15637-4	SF1	Splicing factor 1	59.711	sp|Q15637-4|SF01_HUMAN Isoform 4 of Splicing factor 1 OS=Homo sapiens OX=9606 GN=SF1;sp|Q15637-6|SF01_HUMAN Isoform 6 of Splicing factor 1 OS=Homo sapiens OX=9606 GN=SF1;sp|Q15637-7|SF01_HUMAN Isoform 7 of Splicing factor 1 OS=Homo sapiens OX=9606 GN=SF1;s	2.04554	0.717435	Not Sig.	Leydig cell differentiation [GO:0033327]; male sex determination [GO:0030238]; mRNA 3'-splice site recognition [GO:0000389]; mRNA splicing, via spliceosome [GO:0000398]; negative regulation of smooth muscle cell proliferation [GO:0048662]; nuclear body organization [GO:0030575]; regulation of alternative mRNA splicing, via spliceosome [GO:0000381]; regulation of steroid biosynthetic process [GO:0…	nuclear body [GO:0016604]; nucleoplasm [GO:0005654]; nucleus [GO:0005634]; ribosome [GO:0005840]; spliceosomal complex [GO:0005681]	identical protein binding [GO:0042802]; mRNA binding [GO:0003729]; pre-mRNA branch point binding [GO:0045131]; RNA binding [GO:0003723]; transcription corepressor activity [GO:0003714]; zinc ion binding [GO:0008270]	5	2	2	1	1	0	1	5	1	4494000	259250	130630	36550	36481	0	50288	1993700	132190	13.5	6.2	5.7	3.8	2.9	0	3.8	13.5	3.8
P21796	VDAC1	Voltage-dependent anion-selective channel protein 1	30.772	sp|P21796|VDAC1_HUMAN Voltage-dependent anion-selective channel protein 1 OS=Homo sapiens OX=9606 GN=VDAC1 PE=1 SV=2;tr|C9JI87|C9JI87_HUMAN Voltage-dependent anion-selective channel protein 1 (Fragment) OS=Homo sapiens OX=9606 GN=VDAC1 PE=1 SV=6	1.99132	0.717435	Not Sig.	anion transport [GO:0006820]; apoptotic process [GO:0006915]; behavioral fear response [GO:0001662]; epithelial cell differentiation [GO:0030855]; learning [GO:0007612]; macroautophagy [GO:0016236]; mitochondrial calcium ion transmembrane transport [GO:0006851]; negative regulation of reactive oxygen species metabolic process [GO:2000378]; neuron-neuron synaptic transmission [GO:0007270]; pyruvat…	extracellular exosome [GO:0070062]; membrane [GO:0016020]; membrane raft [GO:0045121]; mitochondrial nucleoid [GO:0042645]; mitochondrial outer membrane [GO:0005741]; mitochondrial permeability transition pore complex [GO:0005757]; mitochondrion [GO:0005739]; nucleus [GO:0005634]; plasma membrane [GO:0005886]; pore complex [GO:0046930]; synaptic vesicle [GO:0008021]	identical protein binding [GO:0042802]; ion channel binding [GO:0044325]; porin activity [GO:0015288]; protein-containing complex binding [GO:0044877]; protein kinase binding [GO:0019901]; voltage-gated anion channel activity [GO:0008308]	3	3	3	1	2	2	4	4	3	518020	213610	170950	93064	169580	115050	508820	919990	273480	11.7	12	12.4	4.6	8.5	8.8	16.3	16.3	12.7
H3BRL8	HACD3	Very-long-chain (3R)-3-hydroxyacyl-CoA dehydratase 3	29.205	tr|H3BRL8|H3BRL8_HUMAN Very-long-chain (3R)-3-hydroxyacyl-CoA dehydratase OS=Homo sapiens OX=9606 GN=HACD3 PE=1 SV=1;tr|H3BPZ1|H3BPZ1_HUMAN Very-long-chain (3R)-3-hydroxyacyl-CoA dehydratase OS=Homo sapiens OX=9606 GN=HACD3 PE=1 SV=1;tr|H3BS72|H3BS72_HUMAN	1.82332	0.719738	Not Sig.	fatty acid biosynthetic process [GO:0006633]	endoplasmic reticulum [GO:0005783]; endoplasmic reticulum membrane [GO:0005789]; integral component of membrane [GO:0016021]; nuclear membrane [GO:0031965]	3-hydroxy-arachidoyl-CoA dehydratase activity [GO:0102343]; 3-hydroxy-behenoyl-CoA dehydratase activity [GO:0102344]; 3-hydroxy-lignoceroyl-CoA dehydratase activity [GO:0102345]; very-long-chain 3-hydroxyacyl-CoA dehydratase activity [GO:0102158]	1	0	1	1	2	2	2	1	2	243430	0	82634	49793	82778	55567	332800	690080	346190	5.7	0	5.7	5.7	9.8	9.8	9.8	5.7	9.8
A0A3B3ISG5	IDE	Insulin-degrading enzyme	117.94	tr|A0A3B3ISG5|A0A3B3ISG5_HUMAN Insulin-degrading enzyme OS=Homo sapiens OX=9606 GN=IDE PE=1 SV=1;sp|P14735|IDE_HUMAN Insulin-degrading enzyme OS=Homo sapiens OX=9606 GN=IDE PE=1 SV=4	1.9563	0.719738	Not Sig.	0	0	metal ion binding [GO:0046872]; metalloendopeptidase activity [GO:0004222]	0	3	1	1	1	0	2	0	3	0	130400	40581	38477	38145	0	86291	0	335760	0	3.4	1.5	1.5	1.5	0	2.6	0	3.4
P57088	TMEM33	Transmembrane protein 33	27.978	sp|P57088|TMM33_HUMAN Transmembrane protein 33 OS=Homo sapiens OX=9606 GN=TMEM33 PE=1 SV=2;tr|D6RAA6|D6RAA6_HUMAN Transmembrane protein 33 (Fragment) OS=Homo sapiens OX=9606 GN=TMEM33 PE=1 SV=1;tr|H0Y8N0|H0Y8N0_HUMAN Transmembrane protein 33 (Fragment) OS=	1.60998	0.719738	Not Sig.	endoplasmic reticulum tubular network organization [GO:0071786]; membrane organization [GO:0061024]; positive regulation of IRE1-mediated unfolded protein response [GO:1903896]; positive regulation of PERK-mediated unfolded protein response [GO:1903899]; regulation of endoplasmic reticulum tubular network organization [GO:1903371]; response to endoplasmic reticulum stress [GO:0034976]	endoplasmic reticulum [GO:0005783]; endoplasmic reticulum membrane [GO:0005789]; integral component of endoplasmic reticulum membrane [GO:0030176]; melanosome [GO:0042470]; nuclear envelope [GO:0005635]	0	2	0	1	1	2	2	2	2	2	277950	0	76820	43206	105140	101030	338590	832860	369290	8.9	0	4	4	8.9	8.9	8.9	8.9	8.9
O15042-2	U2SURP	U2 snRNP-associated SURP motif-containing protein	118.23	sp|O15042-2|SR140_HUMAN Isoform 2 of U2 snRNP-associated SURP motif-containing protein OS=Homo sapiens OX=9606 GN=U2SURP;sp|O15042|SR140_HUMAN U2 snRNP-associated SURP motif-containing protein OS=Homo sapiens OX=9606 GN=U2SURP PE=1 SV=2;tr|E7ET15|E7ET15_HU	2.7379	0.719738	Not Sig.	mRNA splicing, via spliceosome [GO:0000398]	nucleoplasm [GO:0005654]; nucleus [GO:0005634]	RNA binding [GO:0003723]	9	0	3	0	1	1	1	7	3	6086800	0	106820	0	36465	23169	60180	3422500	151400	12.4	0	4.4	0	1.2	1.2	1.8	8.5	4.2
Q9BVA1	TUBB2B	Tubulin beta-2B chain;Tubulin beta-2A chain	49.953	sp|Q9BVA1|TBB2B_HUMAN Tubulin beta-2B chain OS=Homo sapiens OX=9606 GN=TUBB2B PE=1 SV=1;sp|Q13885|TBB2A_HUMAN Tubulin beta-2A chain OS=Homo sapiens OX=9606 GN=TUBB2A PE=1 SV=1	2.01824	0.723069	Not Sig.	embryonic brain development [GO:1990403]; microtubule-based process [GO:0007017]; microtubule cytoskeleton organization [GO:0000226]; mitotic cell cycle [GO:0000278]; modulation of chemical synaptic transmission [GO:0050804]; neuron migration [GO:0001764]; positive regulation of axon guidance [GO:1902669]	cytoplasm [GO:0005737]; microtubule [GO:0005874]; microtubule cytoskeleton [GO:0015630]; nucleus [GO:0005634]; Schaffer collateral - CA1 synapse [GO:0098685]	GTPase activity [GO:0003924]; GTP binding [GO:0005525]; protein heterodimerization activity [GO:0046982]; structural constituent of cytoskeleton [GO:0005200]	1	2	2	2	1	1	2	1	2	115660	168030	126310	84454	75316	69155	170190	138040	277850	36	27.4	16	29	26.7	33.7	27.6	29	30.8
Q92979	EMG1	Ribosomal RNA small subunit methyltransferase NEP1	26.72	sp|Q92979|NEP1_HUMAN Ribosomal RNA small subunit methyltransferase NEP1 OS=Homo sapiens OX=9606 GN=EMG1 PE=1 SV=4;tr|A0A087WVM7|A0A087WVM7_HUMAN Ribosomal RNA small subunit methyltransferase NEP1 (Fragment) OS=Homo sapiens OX=9606 GN=EMG1 PE=1 SV=1;tr|V9GY	2.79597	0.734152	Not Sig.	blastocyst development [GO:0001824]; nucleologenesis [GO:0017126]; ribosomal small subunit biogenesis [GO:0042274]; rRNA base methylation [GO:0070475]; rRNA processing [GO:0006364]	cytoplasm [GO:0005737]; nucleolus [GO:0005730]; nucleoplasm [GO:0005654]; nucleus [GO:0005634]; small-subunit processome [GO:0032040]	RNA binding [GO:0003723]; rRNA (pseudouridine) methyltransferase activity [GO:0070037]; rRNA binding [GO:0019843]	6	0	1	1	2	1	3	6	3	2370600	0	32661	25583	148290	68205	123430	2994200	193170	29.9	0	3.7	3.7	11.1	4.1	12.3	27	14.3
P17858	PFKL	ATP-dependent 6-phosphofructokinase, liver type	85.018	sp|P17858|PFKAL_HUMAN ATP-dependent 6-phosphofructokinase, liver type OS=Homo sapiens OX=9606 GN=PFKL PE=1 SV=6;sp|P17858-2|PFKAL_HUMAN Isoform 2 of ATP-dependent 6-phosphofructokinase, liver type OS=Homo sapiens OX=9606 GN=PFKL	1.6514	0.747056	Not Sig.	canonical glycolysis [GO:0061621]; fructose 1,6-bisphosphate metabolic process [GO:0030388]; fructose 6-phosphate metabolic process [GO:0006002]; glucose catabolic process [GO:0006007]; glycolytic process [GO:0006096]; negative regulation of insulin secretion [GO:0046676]; neutrophil degranulation [GO:0043312]; protein homotetramerization [GO:0051289]; response to glucose [GO:0009749]	6-phosphofructokinase complex [GO:0005945]; cytosol [GO:0005829]; extracellular exosome [GO:0070062]; extracellular region [GO:0005576]; ficolin-1-rich granule lumen [GO:1904813]; membrane [GO:0016020]; secretory granule lumen [GO:0034774]	6-phosphofructokinase activity [GO:0003872]; AMP binding [GO:0016208]; ATP binding [GO:0005524]; fructose-6-phosphate binding [GO:0070095]; fructose binding [GO:0070061]; identical protein binding [GO:0042802]; kinase binding [GO:0019900]; metal ion binding [GO:0046872]; monosaccharide binding [GO:0048029]	2	1	0	0	2	1	2	3	2	131330	35005	0	0	66552	26971	115650	403450	174710	3.1	1.4	0	0	2.6	1.9	3.8	5.3	3.3
P31948-3	STIP1	Stress-induced-phosphoprotein 1	59.777	sp|P31948-3|STIP1_HUMAN Isoform 3 of Stress-induced-phosphoprotein 1 OS=Homo sapiens OX=9606 GN=STIP1;sp|P31948|STIP1_HUMAN Stress-induced-phosphoprotein 1 OS=Homo sapiens OX=9606 GN=STIP1 PE=1 SV=1;sp|P31948-2|STIP1_HUMAN Isoform 2 of Stress-induced-phosp	2.7296	0.747056	Not Sig.	cellular response to interleukin-7 [GO:0098761]	chaperone complex [GO:0101031]; cytosol [GO:0005829]; Golgi apparatus [GO:0005794]; nucleus [GO:0005634]; protein-containing complex [GO:0032991]	chaperone binding [GO:0051087]; Hsp70 protein binding [GO:0030544]; Hsp90 protein binding [GO:0051879]; protein C-terminus binding [GO:0008022]; RNA binding [GO:0003723]	3	2	3	2	3	1	6	5	5	594640	196660	171960	139430	304370	59542	1385600	1790800	1222000	8.1	5.4	6.2	3.7	6.4	1.9	16.4	10.2	12.5
Q96DF8	DGCR14	Protein DGCR14	52.567	sp|Q96DF8|ESS2_HUMAN Splicing factor ESS-2 homolog OS=Homo sapiens OX=9606 GN=ESS2 PE=1 SV=1	-1.71572	0.765184	Not Sig.	mRNA splicing, via spliceosome [GO:0000398]; nervous system development [GO:0007399]	catalytic step 2 spliceosome [GO:0071013]; nucleus [GO:0005634]	0	4	1	0	2	2	3	0	3	0	818810	22557	0	38539	54364	83100	0	319570	0	14.3	4.2	0	8.4	7.8	12	0	12	0
Q5T7U1	GTF3C5	General transcription factor 3C polypeptide 5	52.29	tr|Q5T7U1|Q5T7U1_HUMAN General transcription factor 3C polypeptide 5 OS=Homo sapiens OX=9606 GN=GTF3C5 PE=1 SV=1;sp|Q9Y5Q8-2|TF3C5_HUMAN Isoform 2 of General transcription factor 3C polypeptide 5 OS=Homo sapiens OX=9606 GN=GTF3C5;sp|Q9Y5Q8|TF3C5_HUMAN Gene	1.60197	0.765184	Not Sig.	transcription initiation from RNA polymerase III promoter [GO:0006384]	nucleoplasm [GO:0005654]; transcription factor TFIIIC complex [GO:0000127]	0	3	0	2	0	0	0	0	3	2	524820	0	68026	0	0	0	0	515620	79733	8.5	0	6.6	0	0	0	0	8.5	5.9
O43822-2	C21orf2	Protein C21orf2	23.653	sp|O43822-2|CF410_HUMAN Isoform Short of Cilia- and flagella-associated protein 410 OS=Homo sapiens OX=9606 GN=CFAP410;sp|O43822-3|CF410_HUMAN Isoform 3 of Cilia- and flagella-associated protein 410 OS=Homo sapiens OX=9606 GN=CFAP410;sp|O43822|CF410_HUMAN	-1.75698	0.79831	Not Sig.	cilium assembly [GO:0060271]; cilium organization [GO:0044782]; cytoskeleton organization [GO:0007010]; DNA damage response, detection of DNA damage [GO:0042769]; regulation of cell shape [GO:0008360]	ciliary basal body [GO:0036064]; cytoplasm [GO:0005737]; cytosol [GO:0005829]; intracellular membrane-bounded organelle [GO:0043231]; mitochondrion [GO:0005739]; photoreceptor connecting cilium [GO:0032391]; photoreceptor outer segment [GO:0001750]; plasma membrane [GO:0005886]	0	3	3	3	3	3	3	2	2	2	363650	286360	326110	350160	425480	401550	140290	298410	146960	20.5	20.5	20.5	20.5	20.5	20.5	14.4	14.4	14.4
E9PJH7	SLC25A22	Mitochondrial glutamate carrier 1;Mitochondrial glutamate carrier 2	33.281	tr|E9PJH7|E9PJH7_HUMAN Mitochondrial glutamate carrier 1 (Fragment) OS=Homo sapiens OX=9606 GN=SLC25A22 PE=1 SV=5;sp|Q9H936|GHC1_HUMAN Mitochondrial glutamate carrier 1 OS=Homo sapiens OX=9606 GN=SLC25A22 PE=1 SV=1;tr|A0A0D9SFA8|A0A0D9SFA8_HUMAN Mitochondr	1.81146	0.79831	Not Sig.	0	integral component of membrane [GO:0016021]	ATP transmembrane transporter activity [GO:0005347]	1	1	2	1	1	0	2	2	2	107080	50952	96768	35488	44253	0	118650	258710	137780	4.8	4.8	8.9	4.8	4.2	0	8.9	8.9	8.9
O95292	VAPB	Vesicle-associated membrane protein-associated protein B/C;Vesicle-associated membrane protein-associated protein A	27.228	sp|O95292|VAPB_HUMAN Vesicle-associated membrane protein-associated protein B/C OS=Homo sapiens OX=9606 GN=VAPB PE=1 SV=3;tr|E5RK64|E5RK64_HUMAN Vesicle-associated membrane protein-associated protein B/C OS=Homo sapiens OX=9606 GN=VAPB PE=1 SV=1;sp|O95292-	-1.45167	0.79831	Not Sig.				2	1	1	2	1	2	0	1	0	310960	40592	54370	67691	68136	70205	0	272930	0	11.5	4.9	4.9	11.5	4.9	11.5	0	4.9	0
P52597	HNRNPF	Heterogeneous nuclear ribonucleoprotein F;Heterogeneous nuclear ribonucleoprotein F, N-terminally processed	45.671	sp|P52597|HNRPF_HUMAN Heterogeneous nuclear ribonucleoprotein F OS=Homo sapiens OX=9606 GN=HNRNPF PE=1 SV=3	2.12058	0.87493	Not Sig.	fibroblast growth factor receptor signaling pathway [GO:0008543]; interleukin-12-mediated signaling pathway [GO:0035722]; mRNA splicing, via spliceosome [GO:0000398]; regulation of RNA splicing [GO:0043484]; RNA metabolic process [GO:0016070]; RNA processing [GO:0006396]	catalytic step 2 spliceosome [GO:0071013]; cytosol [GO:0005829]; membrane [GO:0016020]; nucleoplasm [GO:0005654]; nucleus [GO:0005634]; plasma membrane [GO:0005886]; ribonucleoprotein complex [GO:1990904]	RNA binding [GO:0003723]; single-stranded RNA binding [GO:0003727]; TBP-class protein binding [GO:0017025]	7	2	5	1	1	3	2	6	3	6423200	450880	395130	20456	16201	50511	23473	4685400	83644	32.8	14.5	23.4	10.4	10.4	16.1	11.1	29.6	17.3
Q9BUJ2-2	HNRNPUL1	Heterogeneous nuclear ribonucleoprotein U-like protein 1	90.291	sp|Q9BUJ2-2|HNRL1_HUMAN Isoform 2 of Heterogeneous nuclear ribonucleoprotein U-like protein 1 OS=Homo sapiens OX=9606 GN=HNRNPUL1;sp|Q9BUJ2|HNRL1_HUMAN Heterogeneous nuclear ribonucleoprotein U-like protein 1 OS=Homo sapiens OX=9606 GN=HNRNPUL1 PE=1 SV=2;t	1.98847	0.87493	Not Sig.	mRNA splicing, via spliceosome [GO:0000398]; response to virus [GO:0009615]; RNA processing [GO:0006396]	nucleoplasm [GO:0005654]; nucleus [GO:0005634]	enzyme binding [GO:0019899]; RNA binding [GO:0003723]	6	1	1	2	2	1	2	4	1	1638000	23104	40495	35655	86422	31310	40442	831450	44152	10.2	1.9	2.4	3.7	3.7	1.4	3.2	7.1	2.4
P14174	MIF	Macrophage migration inhibitory factor	12.476	sp|P14174|MIF_HUMAN Macrophage migration inhibitory factor OS=Homo sapiens OX=9606 GN=MIF PE=1 SV=4	-2.55444	0.87493	Not Sig.	carboxylic acid metabolic process [GO:0019752]; cell aging [GO:0007569]; cell surface receptor signaling pathway [GO:0007166]; DNA damage response, signal transduction by p53 class mediator [GO:0030330]; inflammatory response [GO:0006954]; innate immune response [GO:0045087]; interleukin-12-mediated signaling pathway [GO:0035722]; leukocyte migration [GO:0050900]; negative regulation of apoptotic…	cell surface [GO:0009986]; cytoplasm [GO:0005737]; cytosol [GO:0005829]; extracellular exosome [GO:0070062]; extracellular region [GO:0005576]; extracellular space [GO:0005615]; ficolin-1-rich granule lumen [GO:1904813]; nucleoplasm [GO:0005654]; plasma membrane [GO:0005886]; secretory granule lumen [GO:0034774]; vesicle [GO:0031982]	chemoattractant activity [GO:0042056]; cytokine activity [GO:0005125]; cytokine receptor binding [GO:0005126]; dopachrome isomerase activity [GO:0004167]; identical protein binding [GO:0042802]; phenylpyruvate tautomerase activity [GO:0050178]; protease binding [GO:0002020]	0	2	1	2	2	2	1	2	2	0	304150	225140	317050	374550	350720	372280	585070	580560	0	17.4	7.8	17.4	17.4	17.4	7.8	17.4	17.4
P25788-2	PSMA3	Proteasome subunit alpha type-3	27.647	sp|P25788-2|PSA3_HUMAN Isoform 2 of Proteasome subunit alpha type-3 OS=Homo sapiens OX=9606 GN=PSMA3;sp|P25788|PSA3_HUMAN Proteasome subunit alpha type-3 OS=Homo sapiens OX=9606 GN=PSMA3 PE=1 SV=2;tr|G3V3W4|G3V3W4_HUMAN Proteasome subunit alpha type-3 OS=H	2.39926	0.87493	Not Sig.	anaphase-promoting complex-dependent catabolic process [GO:0031145]; antigen processing and presentation of exogenous peptide antigen via MHC class I, TAP-dependent [GO:0002479]; Fc-epsilon receptor signaling pathway [GO:0038095]; interleukin-1-mediated signaling pathway [GO:0070498]; MAPK cascade [GO:0000165]; negative regulation of canonical Wnt signaling pathway [GO:0090090]; negative regulati…	cytoplasm [GO:0005737]; cytosol [GO:0005829]; extracellular exosome [GO:0070062]; nucleoplasm [GO:0005654]; nucleus [GO:0005634]; proteasome complex [GO:0000502]; proteasome core complex [GO:0005839]; proteasome core complex, alpha-subunit complex [GO:0019773]; synapse [GO:0045202]	endopeptidase activity [GO:0004175]; threonine-type endopeptidase activity [GO:0004298]; ubiquitin protein ligase binding [GO:0031625]	3	3	1	2	2	2	2	4	3	301020	382480	55857	98444	121910	160780	322960	925340	413430	15.3	16.5	4.8	11.7	11.7	12.5	12.5	20.2	16.5
A0A1W2PQS1	PSMC2	26S protease regulatory subunit 7	44.86	tr|A0A1W2PQS1|A0A1W2PQS1_HUMAN 26S proteasome regulatory subunit 7 OS=Homo sapiens OX=9606 GN=PSMC2 PE=1 SV=1;sp|P35998|PRS7_HUMAN 26S proteasome regulatory subunit 7 OS=Homo sapiens OX=9606 GN=PSMC2 PE=1 SV=3;sp|P35998-2|PRS7_HUMAN Isoform 2 of 26S protea	1.83942	0.87493	Not Sig.	0	0	0	4	0	1	1	2	1	5	4	6	342710	0	32657	6046.9	53747	23519	347380	562480	508780	11.2	0	3.2	3	4.8	2.8	14.2	11	17.2
A0A087WYT3	PTGES3	Prostaglandin E synthase 3	19.155	tr|A0A087WYT3|A0A087WYT3_HUMAN Prostaglandin E synthase 3 OS=Homo sapiens OX=9606 GN=PTGES3 PE=1 SV=1;sp|Q15185-2|TEBP_HUMAN Isoform 2 of Prostaglandin E synthase 3 OS=Homo sapiens OX=9606 GN=PTGES3;sp|Q15185-3|TEBP_HUMAN Isoform 3 of Prostaglandin E synth	-1.7309	0.87493	Not Sig.	cell population proliferation [GO:0008283]; glucocorticoid receptor signaling pathway [GO:0042921]; glycogen biosynthetic process [GO:0005978]; lung saccule development [GO:0060430]; positive regulation of telomerase activity [GO:0051973]; prostaglandin biosynthetic process [GO:0001516]; skin development [GO:0043588]; telomerase holoenzyme complex assembly [GO:1905323]; telomere maintenance via t…	0	DNA polymerase binding [GO:0070182]	2	2	2	2	2	1	1	1	0	920670	162400	187310	197960	225520	72455	188700	470210	0	12.8	12.8	12.8	12.8	12.8	4.9	7.9	7.9	0
Q9NW64	RBM22	Pre-mRNA-splicing factor RBM22	46.895	sp|Q9NW64|RBM22_HUMAN Pre-mRNA-splicing factor RBM22 OS=Homo sapiens OX=9606 GN=RBM22 PE=1 SV=1;tr|E5RJW4|E5RJW4_HUMAN Pre-mRNA-splicing factor RBM22 (Fragment) OS=Homo sapiens OX=9606 GN=RBM22 PE=1 SV=1;sp|Q9NW64-2|RBM22_HUMAN Isoform 2 of Pre-mRNA-splici	1.69643	0.87493	Not Sig.	cellular response to drug [GO:0035690]; mRNA cis splicing, via spliceosome [GO:0045292]; mRNA splicing, via spliceosome [GO:0000398]; positive regulation of protein export from nucleus [GO:0046827]; positive regulation of protein import into nucleus [GO:0042307]; positive regulation of RNA splicing [GO:0033120]	catalytic step 2 spliceosome [GO:0071013]; cytoplasm [GO:0005737]; nucleoplasm [GO:0005654]; nucleus [GO:0005634]; Prp19 complex [GO:0000974]; U2-type catalytic step 1 spliceosome [GO:0071006]; U2-type catalytic step 2 spliceosome [GO:0071007]	calcium-dependent protein binding [GO:0048306]; metal ion binding [GO:0046872]; pre-mRNA binding [GO:0036002]; RNA binding [GO:0003723]; U6 snRNA binding [GO:0017070]	5	2	3	0	4	0	2	4	1	4457300	266550	124820	0	142680	0	35232	1802800	127230	17.9	7.4	11.2	0	13.3	0	8.6	15.7	4.8
Q9Y490	TLN1	Talin-1	269.76	sp|Q9Y490|TLN1_HUMAN Talin-1 OS=Homo sapiens OX=9606 GN=TLN1 PE=1 SV=3	-1.6846	0.943192	Not Sig.	cell-cell adhesion [GO:0098609]; cell-cell junction assembly [GO:0007043]; cell-substrate junction assembly [GO:0007044]; cortical actin cytoskeleton organization [GO:0030866]; integrin activation [GO:0033622]; integrin-mediated signaling pathway [GO:0007229]; IRE1-mediated unfolded protein response [GO:0036498]; muscle contraction [GO:0006936]; platelet aggregation [GO:0070527]; platelet degranu…	adherens junction [GO:0005912]; cell surface [GO:0009986]; cytoskeleton [GO:0005856]; cytosol [GO:0005829]; extracellular exosome [GO:0070062]; extracellular region [GO:0005576]; focal adhesion [GO:0005925]; plasma membrane [GO:0005886]; ruffle [GO:0001726]; ruffle membrane [GO:0032587]	actin filament binding [GO:0051015]; cadherin binding [GO:0045296]; integrin binding [GO:0005178]; LIM domain binding [GO:0030274]; phosphatidylinositol binding [GO:0035091]; phosphatidylserine binding [GO:0001786]; structural constituent of cytoskeleton [GO:0005200]; vinculin binding [GO:0017166]	3	5	6	6	7	6	2	2	2	1047300	1051900	1788100	1915300	3587000	2551800	682630	154510	929230	3.6	6.4	7.2	7.4	8.3	6.7	2	2	2.8
Q9NRG9	AAAS	Aladin	59.573	sp|Q9NRG9|AAAS_HUMAN Aladin OS=Homo sapiens OX=9606 GN=AAAS PE=1 SV=1;tr|H3BU82|H3BU82_HUMAN Aladin (Fragment) OS=Homo sapiens OX=9606 GN=AAAS PE=1 SV=1;tr|F8VZ44|F8VZ44_HUMAN Aladin OS=Homo sapiens OX=9606 GN=AAAS PE=1 SV=1;sp|Q9NRG9-2|AAAS_HUMAN Isoform	0.65955	0.959829	Not Sig.	fertilization [GO:0009566]; intracellular transport of virus [GO:0075733]; learning [GO:0007612]; microtubule bundle formation [GO:0001578]; mitotic spindle assembly [GO:0090307]; mRNA export from nucleus [GO:0006406]; nucleocytoplasmic transport [GO:0006913]; protein sumoylation [GO:0016925]; regulation of cellular response to heat [GO:1900034]; regulation of gene silencing by miRNA [GO:0060964]…	centrosome [GO:0005813]; cytosol [GO:0005829]; host cell [GO:0043657]; membrane [GO:0016020]; mitotic spindle [GO:0072686]; nuclear envelope [GO:0005635]; nuclear membrane [GO:0031965]; nuclear pore [GO:0005643]; nucleoplasm [GO:0005654]; nucleus [GO:0005634]; spindle pole [GO:0000922]	0	6	2	3	2	4	2	5	5	2	1842900	79710	101500	32949	145110	31028	156200	1376600	68507	15.6	5.9	8.6	6	10.4	6.2	13	12.5	6.2
Q9NY61	AATF	Protein AATF	63.132	sp|Q9NY61|AATF_HUMAN Protein AATF OS=Homo sapiens OX=9606 GN=AATF PE=1 SV=1	1.79266	0.959829	Not Sig.	cellular response to DNA damage stimulus [GO:0006974]; negative regulation of amyloid precursor protein biosynthetic process [GO:0042985]; negative regulation of apoptotic process [GO:0043066]; negative regulation of apoptotic signaling pathway [GO:2001234]; negative regulation of reactive oxygen species metabolic process [GO:2000378]; negative regulation of superoxide anion generation [GO:003292…	cytoplasm [GO:0005737]; Golgi apparatus [GO:0005794]; nucleolus [GO:0005730]; nucleoplasm [GO:0005654]; nucleus [GO:0005634]	leucine zipper domain binding [GO:0043522]; protein kinase binding [GO:0019901]; RNA binding [GO:0003723]; tau protein binding [GO:0048156]	7	1	3	0	2	1	1	8	3	3001100	25056	134610	0	61421	25234	7621.4	3237800	116990	21.6	2.5	8	0	5.5	2.5	3	24.1	11.4
P24752	ACAT1	Acetyl-CoA acetyltransferase, mitochondrial	45.199	sp|P24752|THIL_HUMAN Acetyl-CoA acetyltransferase, mitochondrial OS=Homo sapiens OX=9606 GN=ACAT1 PE=1 SV=1;sp|P24752-2|THIL_HUMAN Isoform 2 of Acetyl-CoA acetyltransferase, mitochondrial OS=Homo sapiens OX=9606 GN=ACAT1	-0.726869	0.959829	Not Sig.	acetyl-CoA biosynthetic process [GO:0006085]; acetyl-CoA catabolic process [GO:0046356]; adipose tissue development [GO:0060612]; brain development [GO:0007420]; branched-chain amino acid catabolic process [GO:0009083]; cholesterol esterification [GO:0034435]; coenzyme A biosynthetic process [GO:0015937]; coenzyme A metabolic process [GO:0015936]; fatty acid beta-oxidation [GO:0006635]; isoleucin…	extracellular exosome [GO:0070062]; mitochondrial matrix [GO:0005759]; mitochondrion [GO:0005739]	acetyl-CoA C-acetyltransferase activity [GO:0003985]; acetyl-CoA C-acyltransferase activity [GO:0003988]; C-acetyltransferase activity [GO:0016453]; coenzyme binding [GO:0050662]; enzyme binding [GO:0019899]; identical protein binding [GO:0042802]; potassium ion binding [GO:0030955]	9	9	8	7	5	6	9	8	7	2643500	1724200	1847000	1034900	1063700	1148900	1622200	3315400	1586600	32.6	32.3	24.6	21.5	15.7	20.6	27.6	25.8	22.5
S4R3H4	ACIN1	Apoptotic chromatin condensation inducer in the nucleus	145.44	tr|S4R3H4|S4R3H4_HUMAN Apoptotic chromatin condensation inducer in the nucleus OS=Homo sapiens OX=9606 GN=ACIN1 PE=1 SV=1;tr|E7EQT4|E7EQT4_HUMAN Apoptotic chromatin condensation inducer in the nucleus OS=Homo sapiens OX=9606 GN=ACIN1 PE=1 SV=2;sp|Q9UKV3-5|	1.18076	0.959829	Not Sig.	0	cytosol [GO:0005829]; nucleoplasm [GO:0005654]; plasma membrane [GO:0005886]	nucleic acid binding [GO:0003676]	19	2	8	3	7	5	4	18	6	19909000	92722	501040	30573	620340	146090	94625	15431000	304190	20	2.5	10.6	3.3	9.4	6.1	5.5	19.4	8.9
P53396	ACLY	ATP-citrate synthase	120.84	sp|P53396|ACLY_HUMAN ATP-citrate synthase OS=Homo sapiens OX=9606 GN=ACLY PE=1 SV=3;sp|P53396-2|ACLY_HUMAN Isoform 2 of ATP-citrate synthase OS=Homo sapiens OX=9606 GN=ACLY;sp|P53396-3|ACLY_HUMAN Isoform 3 of ATP-citrate synthase OS=Homo sapiens OX=9606 GN	-1.70683	0.959829	Not Sig.	acetyl-CoA biosynthetic process [GO:0006085]; cholesterol biosynthetic process [GO:0006695]; citrate metabolic process [GO:0006101]; coenzyme A metabolic process [GO:0015936]; fatty acid biosynthetic process [GO:0006633]; fatty-acyl-CoA biosynthetic process [GO:0046949]; lipid biosynthetic process [GO:0008610]; neutrophil degranulation [GO:0043312]; oxaloacetate metabolic process [GO:0006107]; po…	azurophil granule lumen [GO:0035578]; cytosol [GO:0005829]; extracellular exosome [GO:0070062]; extracellular region [GO:0005576]; ficolin-1-rich granule lumen [GO:1904813]; membrane [GO:0016020]; nucleoplasm [GO:0005654]; plasma membrane [GO:0005886]	ATP binding [GO:0005524]; ATP citrate synthase activity [GO:0003878]; metal ion binding [GO:0046872]	3	2	2	3	2	3	1	1	2	372110	124040	85150	130970	122640	158410	48599	138100	159010	3.8	2.8	2.4	3.8	2.8	3.8	1	1.5	2.5
P63261	ACTG1	Actin, cytoplasmic 2;Actin, cytoplasmic 2, N-terminally processed	41.792	sp|P63261|ACTG_HUMAN Actin, cytoplasmic 2 OS=Homo sapiens OX=9606 GN=ACTG1 PE=1 SV=1;tr|I3L3I0|I3L3I0_HUMAN Actin, cytoplasmic 2 (Fragment) OS=Homo sapiens OX=9606 GN=ACTG1 PE=1 SV=1;tr|I3L1U9|I3L1U9_HUMAN Actin, cytoplasmic 2 (Fragment) OS=Homo sapiens OX	-0.337904	0.959829	Not Sig.	angiogenesis [GO:0001525]; cell junction assembly [GO:0034329]; cellular response to interferon-gamma [GO:0071346]; ephrin receptor signaling pathway [GO:0048013]; Fc-gamma receptor signaling pathway involved in phagocytosis [GO:0038096]; maintenance of blood-brain barrier [GO:0035633]; membrane organization [GO:0061024]; morphogenesis of a polarized epithelium [GO:0001738]; platelet aggregation …	actin filament [GO:0005884]; apical junction complex [GO:0043296]; blood microparticle [GO:0072562]; calyx of Held [GO:0044305]; cell-cell junction [GO:0005911]; cytoskeleton [GO:0005856]; cytosol [GO:0005829]; dense body [GO:0097433]; extracellular exosome [GO:0070062]; extracellular space [GO:0005615]; filamentous actin [GO:0031941]; focal adhesion [GO:0005925]; membrane [GO:0016020]; myofibril…	ATP binding [GO:0005524]; identical protein binding [GO:0042802]; profilin binding [GO:0005522]; structural constituent of cytoskeleton [GO:0005200]; structural constituent of postsynaptic actin cytoskeleton [GO:0098973]; ubiquitin protein ligase binding [GO:0031625]	1	1	1	1	1	1	1	1	1	219720000	21875000	9360300	29286000	43711000	18101000	8493100	72468000	28690000	68.5	57.6	60	62.9	72.3	57.9	60.8	59.7	48.5
O43707	ACTN4	Alpha-actinin-4	104.85	sp|O43707|ACTN4_HUMAN Alpha-actinin-4 OS=Homo sapiens OX=9606 GN=ACTN4 PE=1 SV=2;sp|O43707-2|ACTN4_HUMAN Isoform ACTN4ISO of Alpha-actinin-4 OS=Homo sapiens OX=9606 GN=ACTN4;sp|O43707-3|ACTN4_HUMAN Isoform 3 of Alpha-actinin-4 OS=Homo sapiens OX=9606 GN=AC	-0.424517	0.959829	Not Sig.	actin filament bundle assembly [GO:0051017]; bicellular tight junction assembly [GO:0070830]; negative regulation of cellular component movement [GO:0051271]; negative regulation of substrate adhesion-dependent cell spreading [GO:1900025]; peroxisome proliferator activated receptor signaling pathway [GO:0035357]; platelet degranulation [GO:0002576]; positive regulation of cell migration [GO:00303…	brush border [GO:0005903]; cell-cell junction [GO:0005911]; cortical cytoskeleton [GO:0030863]; cytoplasm [GO:0005737]; cytosol [GO:0005829]; extracellular exosome [GO:0070062]; extracellular region [GO:0005576]; extracellular space [GO:0005615]; focal adhesion [GO:0005925]; neuron projection [GO:0043005]; nuclear body [GO:0016604]; nucleus [GO:0005634]; perinuclear region of cytoplasm [GO:004847…	actin binding [GO:0003779]; actin filament binding [GO:0051015]; calcium ion binding [GO:0005509]; chromatin DNA binding [GO:0031490]; integrin binding [GO:0005178]; ion channel binding [GO:0044325]; nuclear hormone receptor binding [GO:0035257]; nuclear receptor transcription coactivator activity [GO:0030374]; nucleoside binding [GO:0001882]; protein homodimerization activity [GO:0042803]; prote…	10	4	3	6	6	3	3	8	3	8072100	334760	194240	583710	679670	271420	227960	3411900	897020	26.5	9.5	7	18.8	16.8	11.2	10.5	19.9	10.1
P61160	ACTR2	Actin-related protein 2	44.76	sp|P61160|ARP2_HUMAN Actin-related protein 2 OS=Homo sapiens OX=9606 GN=ACTR2 PE=1 SV=1;sp|P61160-2|ARP2_HUMAN Isoform 2 of Actin-related protein 2 OS=Homo sapiens OX=9606 GN=ACTR2;tr|F5H6T1|F5H6T1_HUMAN Actin-related protein 2 OS=Homo sapiens OX=9606 GN=A	-1.10324	0.959829	Not Sig.	Arp2/3 complex-mediated actin nucleation [GO:0034314]; associative learning [GO:0008306]; asymmetric cell division [GO:0008356]; cellular response to interferon-gamma [GO:0071346]; cellular response to trichostatin A [GO:0035984]; cilium assembly [GO:0060271]; cytosolic transport [GO:0016482]; ephrin receptor signaling pathway [GO:0048013]; establishment or maintenance of cell polarity [GO:000716…	actin cap [GO:0030478]; actin cytoskeleton [GO:0015629]; Arp2/3 protein complex [GO:0005885]; azurophil granule lumen [GO:0035578]; cytoplasm [GO:0005737]; cytosol [GO:0005829]; extracellular exosome [GO:0070062]; extracellular region [GO:0005576]; ficolin-1-rich granule lumen [GO:1904813]; focal adhesion [GO:0005925]; invadopodium [GO:0071437]; lamellipodium [GO:0030027]; membrane [GO:0016020]; …	actin binding [GO:0003779]; ATP binding [GO:0005524]; structural constituent of cytoskeleton [GO:0005200]	4	0	1	3	2	2	2	4	1	1666400	0	48072	166890	154630	92836	85105	856440	93221	12.4	0	3	9.1	6.3	6.3	6.3	12.4	3
P61158	ACTR3	Actin-related protein 3	47.371	sp|P61158|ARP3_HUMAN Actin-related protein 3 OS=Homo sapiens OX=9606 GN=ACTR3 PE=1 SV=3;tr|B4DXW1|B4DXW1_HUMAN Actin-related protein 3 OS=Homo sapiens OX=9606 GN=ACTR3 PE=1 SV=1	-0.256953	0.959829	Not Sig.	actin polymerization-dependent cell motility [GO:0070358]; Arp2/3 complex-mediated actin nucleation [GO:0034314]; asymmetric cell division [GO:0008356]; cellular response to interferon-gamma [GO:0071346]; cilium assembly [GO:0060271]; ephrin receptor signaling pathway [GO:0048013]; establishment or maintenance of cell polarity [GO:0007163]; Fc-gamma receptor signaling pathway involved in phagocyt…	actin cytoskeleton [GO:0015629]; Arp2/3 protein complex [GO:0005885]; brush border [GO:0005903]; cell-cell junction [GO:0005911]; cytoplasm [GO:0005737]; cytosol [GO:0005829]; extracellular exosome [GO:0070062]; focal adhesion [GO:0005925]; lamellipodium [GO:0030027]; membrane [GO:0016020]; nucleus [GO:0005634]; site of double-strand break [GO:0035861]	actin binding [GO:0003779]; ATP binding [GO:0005524]; structural constituent of cytoskeleton [GO:0005200]	10	3	3	8	7	6	5	9	3	4255600	149770	104870	470710	411480	266450	151710	2308200	229520	35.6	14.8	12.9	30.4	25.4	24.4	17.7	33	10
P55265-5	ADAR	Double-stranded RNA-specific adenosine deaminase	103.64	sp|P55265-5|DSRAD_HUMAN Isoform 5 of Double-stranded RNA-specific adenosine deaminase OS=Homo sapiens OX=9606 GN=ADAR;sp|P55265|DSRAD_HUMAN Double-stranded RNA-specific adenosine deaminase OS=Homo sapiens OX=9606 GN=ADAR PE=1 SV=4;sp|P55265-4|DSRAD_HUMAN I	1.28849	0.959829	Not Sig.	adenosine to inosine editing [GO:0006382]; base conversion or substitution editing [GO:0016553]; cellular response to virus [GO:0098586]; defense response to virus [GO:0051607]; definitive hemopoiesis [GO:0060216]; erythrocyte differentiation [GO:0030218]; hematopoietic progenitor cell differentiation [GO:0002244]; hematopoietic stem cell homeostasis [GO:0061484]; innate immune response [GO:00450…	cytoplasm [GO:0005737]; membrane [GO:0016020]; nucleolus [GO:0005730]; nucleoplasm [GO:0005654]; nucleus [GO:0005634]; supraspliceosomal complex [GO:0044530]	DNA binding [GO:0003677]; double-stranded RNA adenosine deaminase activity [GO:0003726]; double-stranded RNA binding [GO:0003725]; metal ion binding [GO:0046872]; RNA binding [GO:0003723]; tRNA-specific adenosine deaminase activity [GO:0008251]	25	5	11	2	10	4	3	21	4	22074000	235950	553080	17681	466320	84706	31361	14105000	359760	39.2	9.1	18.9	2.5	16.5	5.9	5.4	33.5	7
Q8WYP5	AHCTF1	Protein ELYS	252.5	sp|Q8WYP5|ELYS_HUMAN Protein ELYS OS=Homo sapiens OX=9606 GN=AHCTF1 PE=1 SV=3;sp|Q8WYP5-3|ELYS_HUMAN Isoform 3 of Protein ELYS OS=Homo sapiens OX=9606 GN=AHCTF1;sp|Q8WYP5-2|ELYS_HUMAN Isoform 2 of Protein ELYS OS=Homo sapiens OX=9606 GN=AHCTF1	1.13725	0.959829	Not Sig.	cell cycle [GO:0007049]; cell division [GO:0051301]; mRNA transport [GO:0051028]; nuclear pore complex assembly [GO:0051292]; protein transport [GO:0015031]; regulation of cytokinesis [GO:0032465]	condensed chromosome kinetochore [GO:0000777]; cytosol [GO:0005829]; extracellular exosome [GO:0070062]; nuclear matrix [GO:0016363]; nuclear membrane [GO:0031965]; nuclear pore [GO:0005643]; nucleoplasm [GO:0005654]; nucleus [GO:0005634]	DNA binding [GO:0003677]; DNA-binding transcription factor activity, RNA polymerase II-specific [GO:0000981]	20	3	6	0	5	2	0	18	5	5533200	89696	125780	0	143670	22743	0	5802600	134770	13.4	2.6	4.2	0	3.4	1	0	12.4	4
P23526-2	AHCY	Adenosylhomocysteinase	44.658	sp|P23526-2|SAHH_HUMAN Isoform 2 of Adenosylhomocysteinase OS=Homo sapiens OX=9606 GN=AHCY;sp|P23526|SAHH_HUMAN Adenosylhomocysteinase OS=Homo sapiens OX=9606 GN=AHCY PE=1 SV=4	-1.02816	0.959829	Not Sig.	chronic inflammatory response to antigenic stimulus [GO:0002439]; circadian sleep/wake cycle [GO:0042745]; methylation [GO:0032259]; one-carbon metabolic process [GO:0006730]; response to hypoxia [GO:0001666]; response to nutrient [GO:0007584]; S-adenosylhomocysteine catabolic process [GO:0019510]; S-adenosylmethionine cycle [GO:0033353]; sulfur amino acid metabolic process [GO:0000096]	cytosol [GO:0005829]; extracellular exosome [GO:0070062]; melanosome [GO:0042470]; neuron projection [GO:0043005]; nucleus [GO:0005634]	adenosylhomocysteinase activity [GO:0004013]; adenyl nucleotide binding [GO:0030554]; identical protein binding [GO:0042802]; NAD binding [GO:0051287]	1	1	1	2	2	2	1	2	2	118980	61478	67782	119210	142910	139230	112620	280570	189660	3.7	3	3	6.7	6.7	6.7	3	6.7	6.7
O95831-3	AIFM1	Apoptosis-inducing factor 1, mitochondrial	66.294	sp|O95831-3|AIFM1_HUMAN Isoform 3 of Apoptosis-inducing factor 1, mitochondrial OS=Homo sapiens OX=9606 GN=AIFM1;sp|O95831|AIFM1_HUMAN Apoptosis-inducing factor 1, mitochondrial OS=Homo sapiens OX=9606 GN=AIFM1 PE=1 SV=1;sp|O95831-6|AIFM1_HUMAN Isoform 6 o	-0.554356	0.959829	Not Sig.	activation of cysteine-type endopeptidase activity involved in apoptotic process [GO:0006919]; apoptotic process [GO:0006915]; cellular response to aldosterone [GO:1904045]; cellular response to estradiol stimulus [GO:0071392]; cellular response to hydrogen peroxide [GO:0070301]; cellular response to nitric oxide [GO:0071732]; cellular response to oxygen-glucose deprivation [GO:0090650]; chromoso…	cytosol [GO:0005829]; mitochondrial inner membrane [GO:0005743]; mitochondrial intermembrane space [GO:0005758]; mitochondrion [GO:0005739]; nucleus [GO:0005634]; perinuclear region of cytoplasm [GO:0048471]	DNA binding [GO:0003677]; FAD binding [GO:0071949]; NAD(P)H oxidase (H(2)O(2)-forming activity [GO:0016174]; oxidoreductase activity, acting on NAD(P)H [GO:0016651]; protein dimerization activity [GO:0046983]	3	3	4	3	6	5	5	3	4	4305300	329390	712100	507790	937250	504520	476730	581340	348610	6.4	6.4	8.7	6.2	12.3	10.5	10.5	6.4	8.7
O43823	AKAP8	A-kinase anchor protein 8	76.107	sp|O43823|AKAP8_HUMAN A-kinase anchor protein 8 OS=Homo sapiens OX=9606 GN=AKAP8 PE=1 SV=1	-0.44248	0.959829	Not Sig.	cell cycle G2/M phase transition [GO:0044839]; cellular response to lipopolysaccharide [GO:0071222]; cellular response to prostaglandin E stimulus [GO:0071380]; innate immune response [GO:0045087]; mitotic cell cycle [GO:0000278]; mitotic chromosome condensation [GO:0007076]; negative regulation of tumor necrosis factor production [GO:0032720]; positive regulation of histone deacetylation [GO:003…	condensed chromosome [GO:0000793]; female pronucleus [GO:0001939]; Golgi apparatus [GO:0005794]; membrane [GO:0016020]; mitochondrion [GO:0005739]; nuclear matrix [GO:0016363]; nucleolus [GO:0005730]; nucleoplasm [GO:0005654]; nucleus [GO:0005634]	double-stranded DNA binding [GO:0003690]; histone deacetylase binding [GO:0042826]; NF-kappaB binding [GO:0051059]; protein kinase A regulatory subunit binding [GO:0034237]; RNA binding [GO:0003723]; zinc ion binding [GO:0008270]	5	2	1	1	1	0	0	3	1	2864300	75891	40899	7580.5	24951	0	0	562440	22093	10.1	5.8	2.9	2.9	2.9	0	0	5.9	2.9
J3KPS3	ALDOA	Fructose-bisphosphate aldolase;Fructose-bisphosphate aldolase A	39.817	tr|J3KPS3|J3KPS3_HUMAN Fructose-bisphosphate aldolase OS=Homo sapiens OX=9606 GN=ALDOA PE=1 SV=1;sp|P04075|ALDOA_HUMAN Fructose-bisphosphate aldolase A OS=Homo sapiens OX=9606 GN=ALDOA PE=1 SV=2;tr|H3BQN4|H3BQN4_HUMAN Fructose-bisphosphate aldolase OS=Homo	-0.48459	0.959829	Not Sig.	glycolytic process [GO:0006096]	cytosol [GO:0005829]	fructose-bisphosphate aldolase activity [GO:0004332]	4	3	6	5	7	7	5	5	7	971170	525600	787360	872400	1117600	742680	1036800	1303700	1834300	18.5	10.1	22.6	19	27.7	27.7	16	19.6	22.6
Q6P6C2	ALKBH5	RNA demethylase ALKBH5	44.255	sp|Q6P6C2|ALKB5_HUMAN RNA demethylase ALKBH5 OS=Homo sapiens OX=9606 GN=ALKBH5 PE=1 SV=2;sp|Q6P6C2-3|ALKB5_HUMAN Isoform 3 of RNA demethylase ALKBH5 OS=Homo sapiens OX=9606 GN=ALKBH5;sp|Q6P6C2-1|ALKB5_HUMAN Isoform 1 of RNA demethylase ALKBH5 OS=Homo sapie	-1.2696	0.959829	Not Sig.	cell differentiation [GO:0030154]; DNA dealkylation involved in DNA repair [GO:0006307]; mRNA export from nucleus [GO:0006406]; mRNA processing [GO:0006397]; oxidative single-stranded RNA demethylation [GO:0035553]; regulation of mRNA stability [GO:0043488]; response to hypoxia [GO:0001666]; spermatogenesis [GO:0007283]	cytosol [GO:0005829]; Golgi apparatus [GO:0005794]; nuclear speck [GO:0016607]; nucleoplasm [GO:0005654]; nucleus [GO:0005634]	2-oxoglutarate-dependent dioxygenase activity [GO:0016706]; metal ion binding [GO:0046872]; oxidative RNA demethylase activity [GO:0035515]; RNA binding [GO:0003723]; RNA N6-methyladenosine dioxygenase activity [GO:1990931]	3	1	1	2	2	2	0	2	1	1220100	83720	56314	41268	70862	48451	0	546100	64721	14.5	7.4	7.4	10.2	10.2	11.7	0	10.2	7.4
O75342	ALOX12B	Arachidonate 12-lipoxygenase, 12R-type	80.355	sp|O75342|LX12B_HUMAN Arachidonate 12-lipoxygenase, 12R-type OS=Homo sapiens OX=9606 GN=ALOX12B PE=1 SV=1;tr|A0A3B3IRK2|A0A3B3IRK2_HUMAN Arachidonate 12-lipoxygenase, 12R-type (Fragment) OS=Homo sapiens OX=9606 GN=ALOX12B PE=1 SV=1	-1.26002	0.959829	Not Sig.	arachidonic acid metabolic process [GO:0019369]; ceramide biosynthetic process [GO:0046513]; establishment of skin barrier [GO:0061436]; hepoxilin biosynthetic process [GO:0051122]; linoleic acid metabolic process [GO:0043651]; lipid oxidation [GO:0034440]; lipoxygenase pathway [GO:0019372]; oxidation-reduction process [GO:0055114]; positive regulation of gene expression [GO:0010628]; positive re…	cytosol [GO:0005829]; perinuclear region of cytoplasm [GO:0048471]	arachidonate 12(S)-lipoxygenase activity [GO:0004052]; arachidonate 8(R)-lipoxygenase activity [GO:0047677]; iron ion binding [GO:0005506]; isomerase activity [GO:0016853]; linoleate 9S-lipoxygenase activity [GO:1990136]; lyase activity [GO:0016829]; oxidoreductase activity, acting on single donors with incorporation of molecular oxygen, incorporation of two atoms of oxygen [GO:0016702]	3	3	4	3	3	2	1	4	4	222980	639190	248870	202510	134690	153140	35259	543820	693020	6.3	6.1	7.8	6.3	6.3	4.4	2.7	7.8	7.8
Q86V81	ALYREF	THO complex subunit 4	26.888	sp|Q86V81|THOC4_HUMAN THO complex subunit 4 OS=Homo sapiens OX=9606 GN=ALYREF PE=1 SV=3;tr|E9PB61|E9PB61_HUMAN THO complex subunit 4 OS=Homo sapiens OX=9606 GN=ALYREF PE=1 SV=1	0.68536	0.959829	Not Sig.	mRNA 3'-end processing [GO:0031124]; mRNA export from nucleus [GO:0006406]; mRNA splicing, via spliceosome [GO:0000398]; osteoblast differentiation [GO:0001649]; positive regulation of DNA-templated transcription, elongation [GO:0032786]; regulation of DNA recombination [GO:0000018]; replication fork processing [GO:0031297]; RNA export from nucleus [GO:0006405]; viral mRNA export from host cell n…	catalytic step 2 spliceosome [GO:0071013]; cytoplasm [GO:0005737]; cytosol [GO:0005829]; extracellular exosome [GO:0070062]; membrane [GO:0016020]; nuclear speck [GO:0016607]; nucleoplasm [GO:0005654]; nucleus [GO:0005634]; transcription export complex [GO:0000346]	C5-methylcytidine-containing RNA binding [GO:0062153]; RNA binding [GO:0003723]	7	1	4	2	3	1	3	7	1	12574000	130150	319630	127510	514800	162560	126070	4721500	154330	34.2	7	16	10.9	17.1	7	14.8	34.2	7
Q92688-2	ANP32B	Acidic leucine-rich nuclear phosphoprotein 32 family member B	22.276	sp|Q92688-2|AN32B_HUMAN Isoform 2 of Acidic leucine-rich nuclear phosphoprotein 32 family member B OS=Homo sapiens OX=9606 GN=ANP32B;sp|Q92688|AN32B_HUMAN Acidic leucine-rich nuclear phosphoprotein 32 family member B OS=Homo sapiens OX=9606 GN=ANP32B PE=1	-1.46188	0.959829	Not Sig.	activation of cysteine-type endopeptidase activity involved in apoptotic process [GO:0006919]; inner ear development [GO:0048839]; negative regulation of cell differentiation [GO:0045596]; nucleosome assembly [GO:0006334]; positive regulation of protein export from nucleus [GO:0046827]; regulation of apoptotic process [GO:0042981]; roof of mouth development [GO:0060021]; vasculature development […	cytoplasm [GO:0005737]; extracellular exosome [GO:0070062]; nucleoplasm [GO:0005654]; nucleus [GO:0005634]	histone binding [GO:0042393]; RNA polymerase binding [GO:0070063]	1	0	1	1	1	1	0	0	0	982330	98878	270070	360730	388040	179620	380140	624700	188110	20.5	6.7	20.5	20.5	20.5	12.3	14.9	14.9	6.7
G3V5Q1	APEX1	DNA-(apurinic or apyrimidinic site) lyase;DNA-(apurinic or apyrimidinic site) lyase, mitochondrial	27.125	tr|G3V5Q1|G3V5Q1_HUMAN DNA-(apurinic or apyrimidinic site) lyase (Fragment) OS=Homo sapiens OX=9606 GN=APEX1 PE=1 SV=1;tr|G3V3M6|G3V3M6_HUMAN DNA-(apurinic or apyrimidinic site) lyase (Fragment) OS=Homo sapiens OX=9606 GN=APEX1 PE=1 SV=1;sp|P27695|APEX1_HU	0.843872	0.959829	Not Sig.	DNA repair [GO:0006281]	centrosome [GO:0005813]; mitochondrion [GO:0005739]; nucleoplasm [GO:0005654]	class I DNA-(apurinic or apyrimidinic site) endonuclease activity [GO:0140078]; DNA binding [GO:0003677]; endonuclease activity [GO:0004519]; metal ion binding [GO:0046872]	1	0	1	1	2	1	2	1	2	167180	0	48456	51379	109570	60103	115940	121120	131670	7	0	7	7	14	7	14	7	14
G3V1C3	API5	Apoptosis inhibitor 5	57.56	tr|G3V1C3|G3V1C3_HUMAN Apoptosis inhibitor 5 OS=Homo sapiens OX=9606 GN=API5 PE=1 SV=1;sp|Q9BZZ5-3|API5_HUMAN Isoform 3 of Apoptosis inhibitor 5 OS=Homo sapiens OX=9606 GN=API5;sp|Q9BZZ5-2|API5_HUMAN Isoform 2 of Apoptosis inhibitor 5 OS=Homo sapiens OX=96	0.491363	0.959829	Not Sig.	0	nuclear speck [GO:0016607]	0	4	1	1	3	1	1	2	1	2	1659800	69103	55196	147300	31099	36108	119270	207650	135790	11.4	3.5	3.5	8.8	3.1	3.5	5.7	3.5	5.7
P18085	ARF4	ADP-ribosylation factor 4	20.511	sp|P18085|ARF4_HUMAN ADP-ribosylation factor 4 OS=Homo sapiens OX=9606 GN=ARF4 PE=1 SV=3;tr|C9JPM4|C9JPM4_HUMAN ADP-ribosylation factor 4 (Fragment) OS=Homo sapiens OX=9606 GN=ARF4 PE=1 SV=1;tr|C9JAK5|C9JAK5_HUMAN ADP-ribosylation factor 4 OS=Homo sapiens	0.53469	0.959829	Not Sig.	activation of phospholipase D activity [GO:0031584]; apical protein localization [GO:0045176]; brain development [GO:0007420]; cell migration [GO:0016477]; dendritic spine development [GO:0060996]; endoplasmic reticulum to Golgi vesicle-mediated transport [GO:0006888]; epidermal growth factor receptor signaling pathway [GO:0007173]; establishment or maintenance of epithelial cell apical/basal pol…	cytoplasm [GO:0005737]; cytosol [GO:0005829]; dendritic spine [GO:0043197]; extracellular exosome [GO:0070062]; glutamatergic synapse [GO:0098978]; Golgi apparatus [GO:0005794]; membrane [GO:0016020]; ruffle membrane [GO:0032587]	ARF guanyl-nucleotide exchange factor activity [GO:0005086]; epidermal growth factor receptor binding [GO:0005154]; GTPase activity [GO:0003924]; GTP binding [GO:0005525]	3	2	2	2	2	2	3	3	3	1015800	80619	68616	138610	66997	120670	631960	1212800	266340	31.1	13.9	13.9	25.6	13.9	25.6	27.2	31.1	27.2
P05089-2	ARG1	Arginase-1	35.664	sp|P05089-2|ARGI1_HUMAN Isoform 2 of Arginase-1 OS=Homo sapiens OX=9606 GN=ARG1;sp|P05089|ARGI1_HUMAN Arginase-1 OS=Homo sapiens OX=9606 GN=ARG1 PE=1 SV=2;sp|P05089-3|ARGI1_HUMAN Isoform 3 of Arginase-1 OS=Homo sapiens OX=9606 GN=ARG1	-0.980948	0.959829	Not Sig.	adaptive immune response [GO:0002250]; aging [GO:0007568]; arginine catabolic process [GO:0006527]; arginine catabolic process to ornithine [GO:0019547]; cellular response to dexamethasone stimulus [GO:0071549]; cellular response to glucagon stimulus [GO:0071377]; cellular response to hydrogen peroxide [GO:0070301]; cellular response to interleukin-4 [GO:0071353]; cellular response to lipopolysac…	azurophil granule lumen [GO:0035578]; cytoplasm [GO:0005737]; cytosol [GO:0005829]; extracellular region [GO:0005576]; extracellular space [GO:0005615]; mitochondrial outer membrane [GO:0005741]; neuronal cell body [GO:0043025]; neuron projection [GO:0043005]; nucleus [GO:0005634]; specific granule lumen [GO:0035580]	arginase activity [GO:0004053]; identical protein binding [GO:0042802]; manganese ion binding [GO:0030145]	3	5	5	6	5	3	4	3	3	291900	2093500	425860	660640	375610	422160	286220	833970	391740	12.1	21.2	21.2	23.3	18.5	15.2	18.5	14.8	14.2
Q66PJ3	ARL6IP4	ADP-ribosylation factor-like protein 6-interacting protein 4	44.915	sp|Q66PJ3|AR6P4_HUMAN ADP-ribosylation factor-like protein 6-interacting protein 4 OS=Homo sapiens OX=9606 GN=ARL6IP4 PE=1 SV=2;tr|A0A0C4DG62|A0A0C4DG62_HUMAN ADP-ribosylation factor-like protein 6-interacting protein 4 OS=Homo sapiens OX=9606 GN=ARL6IP4 P	1.86349	0.959829	Not Sig.	mRNA processing [GO:0006397]; RNA splicing [GO:0008380]	nuclear speck [GO:0016607]; nucleolus [GO:0005730]; nucleus [GO:0005634]	RNA binding [GO:0003723]	6	2	3	0	1	1	0	5	1	5626000	83350	211740	0	72404	32658	0	2984800	52007	18.1	6.7	11.2	0	3.8	3.8	0	17.6	2.9
F8WCF6	ARPC4-TTLL3	Actin-related protein 2/3 complex subunit 4	21.058	tr|F8WCF6|F8WCF6_HUMAN Actin-related protein 2/3 complex subunit 4 OS=Homo sapiens OX=9606 GN=ARPC4-TTLL3 PE=3 SV=1;sp|P59998|ARPC4_HUMAN Actin-related protein 2/3 complex subunit 4 OS=Homo sapiens OX=9606 GN=ARPC4 PE=1 SV=3;sp|P59998-3|ARPC4_HUMAN Isoform	-1.38318	0.959829	Not Sig.				3	2	2	3	3	3	2	4	3	1630300	71864	79242	263420	334610	124130	83834	1238800	351070	16.6	8.8	8.8	16.6	16.6	14.9	8.8	21	16.6
Q9BPX5	ARPC5L	Actin-related protein 2/3 complex subunit 5-like protein	16.941	sp|Q9BPX5|ARP5L_HUMAN Actin-related protein 2/3 complex subunit 5-like protein OS=Homo sapiens OX=9606 GN=ARPC5L PE=1 SV=1	-0.384602	0.959829	Not Sig.				2	1	2	2	1	1	1	2	2	794890	17247	59285	106010	85672	48644	44359	393530	79884	26.1	17.6	26.1	26.1	8.5	8.5	8.5	26.1	26.1
F5H8F7	ASH2L	Set1/Ash2 histone methyltransferase complex subunit ASH2	55.324	tr|F5H8F7|F5H8F7_HUMAN Set1/Ash2 histone methyltransferase complex subunit ASH2 OS=Homo sapiens OX=9606 GN=ASH2L PE=1 SV=1;sp|Q9UBL3-3|ASH2L_HUMAN Isoform 3 of Set1/Ash2 histone methyltransferase complex subunit ASH2 OS=Homo sapiens OX=9606 GN=ASH2L;sp|Q9U	0.907826	0.959829	Not Sig.				2	2	0	0	1	1	1	2	0	721580	87443	0	0	40056	26677	16786	387640	0	7	7	0	0	3.9	3.9	3.9	7	0
Q9NVI7-2	ATAD3A	ATPase family AAA domain-containing protein 3A	66.217	sp|Q9NVI7-2|ATD3A_HUMAN Isoform 2 of ATPase family AAA domain-containing protein 3A OS=Homo sapiens OX=9606 GN=ATAD3A;tr|H0Y2W2|H0Y2W2_HUMAN ATPase family AAA domain-containing protein 3A (Fragment) OS=Homo sapiens OX=9606 GN=ATAD3A PE=1 SV=1;sp|Q9NVI7|ATD	-0.574442	0.959829	Not Sig.	antiviral innate immune response [GO:0140374]; mitochondrion organization [GO:0007005]; negative regulation of apoptotic process [GO:0043066]; regulation of cell growth [GO:0001558]	integral component of membrane [GO:0016021]; mitochondrial inner membrane [GO:0005743]; mitochondrial nucleoid [GO:0042645]; mitochondrion [GO:0005739]	ATP binding [GO:0005524]; identical protein binding [GO:0042802]; zinc ion binding [GO:0008270]	3	2	3	2	2	3	2	4	2	4326900	776150	1696900	658580	616410	674170	1016700	3576100	487320	18.8	12.3	25.3	17.9	13.8	22.4	19.8	22.9	10.9
P05023-3	ATP1A1	Sodium/potassium-transporting ATPase subunit alpha-1	109.55	sp|P05023-3|AT1A1_HUMAN Isoform 3 of Sodium/potassium-transporting ATPase subunit alpha-1 OS=Homo sapiens OX=9606 GN=ATP1A1;sp|P05023-4|AT1A1_HUMAN Isoform 4 of Sodium/potassium-transporting ATPase subunit alpha-1 OS=Homo sapiens OX=9606 GN=ATP1A1;sp|P0502	1.10572	0.959829	Not Sig.				4	1	2	2	4	2	7	6	4	171820	48874	51142	70015	154390	65681	534020	870230	340610	6.7	1.9	3.7	3.4	6.6	3.4	10.3	9.1	6.5
P36542	ATP5C1	ATP synthase subunit gamma, mitochondrial	32.996	sp|P36542|ATPG_HUMAN ATP synthase subunit gamma, mitochondrial OS=Homo sapiens OX=9606 GN=ATP5F1C PE=1 SV=1;sp|P36542-2|ATPG_HUMAN Isoform Heart of ATP synthase subunit gamma, mitochondrial OS=Homo sapiens OX=9606 GN=ATP5F1C	-0.337733	0.959829	Not Sig.	ATP biosynthetic process [GO:0006754]; ATP synthesis coupled proton transport [GO:0015986]; cristae formation [GO:0042407]; mitochondrial ATP synthesis coupled proton transport [GO:0042776]; oxidative phosphorylation [GO:0006119]	membrane [GO:0016020]; mitochondrial inner membrane [GO:0005743]; mitochondrial matrix [GO:0005759]; mitochondrial proton-transporting ATP synthase complex [GO:0005753]; mitochondrial proton-transporting ATP synthase complex, catalytic core F(1) [GO:0000275]; mitochondrion [GO:0005739]	proton-transporting ATP synthase activity, rotational mechanism [GO:0046933]; RNA binding [GO:0003723]	2	2	2	2	2	2	2	2	2	385400	152240	160420	160810	215080	177320	247590	580410	274980	7	8.1	8.1	8.1	8.1	8.1	8.1	8.1	8.1
P48047	ATP5O	ATP synthase subunit O, mitochondrial	23.277	sp|P48047|ATPO_HUMAN ATP synthase subunit O, mitochondrial OS=Homo sapiens OX=9606 GN=ATP5PO PE=1 SV=1;tr|H7C0C1|H7C0C1_HUMAN Uncharacterized protein (Fragment) OS=Homo sapiens OX=9606 PE=4 SV=2	-0.449763	0.959829	Not Sig.	ATP biosynthetic process [GO:0006754]; cristae formation [GO:0042407]; mitochondrial ATP synthesis coupled proton transport [GO:0042776]; proton transmembrane transport [GO:1902600]	mitochondrial inner membrane [GO:0005743]; mitochondrial proton-transporting ATP synthase complex [GO:0005753]; mitochondrion [GO:0005739]; nucleus [GO:0005634]; plasma membrane [GO:0005886]	drug binding [GO:0008144]; proton-transporting ATP synthase activity, rotational mechanism [GO:0046933]	6	4	4	6	6	5	6	6	5	1426200	322210	413040	539170	662670	549290	651550	1549300	709190	39	25.8	23.5	39	39	31	39	39	33.3
P46100-2	ATRX	Transcriptional regulator ATRX	259.84	sp|P46100-2|ATRX_HUMAN Isoform 1 of Transcriptional regulator ATRX OS=Homo sapiens OX=9606 GN=ATRX;sp|P46100-5|ATRX_HUMAN Isoform 5 of Transcriptional regulator ATRX OS=Homo sapiens OX=9606 GN=ATRX;sp|P46100-3|ATRX_HUMAN Isoform 2 of Transcriptional regula	-0.553842	0.959829	Not Sig.	cellular response to hydroxyurea [GO:0072711]; chromatin remodeling [GO:0006338]; chromosome organization involved in meiotic cell cycle [GO:0070192]; DNA damage response, signal transduction by p53 class mediator [GO:0030330]; DNA methylation [GO:0006306]; DNA repair [GO:0006281]; DNA replication-independent nucleosome assembly [GO:0006336]; forebrain development [GO:0030900]; meiotic spindle or…	chromosome, telomeric region [GO:0000781]; condensed nuclear chromosome, centromeric region [GO:0000780]; nuclear body [GO:0016604]; nuclear chromosome, telomeric region [GO:0000784]; nuclear heterochromatin [GO:0005720]; nuclear pericentric heterochromatin [GO:0031618]; nuclear subtelomeric heterochromatin [GO:1990707]; nucleoplasm [GO:0005654]; nucleus [GO:0005634]; pericentric heterochromatin …	ATP binding [GO:0005524]; chromatin binding [GO:0003682]; chromo shadow domain binding [GO:0070087]; DNA binding [GO:0003677]; DNA helicase activity [GO:0003678]; DNA translocase activity [GO:0015616]; histone binding [GO:0042393]; metal ion binding [GO:0046872]; methylated histone binding [GO:0035064]	5	1	1	0	5	0	1	5	2	1877100	14301	46607	0	174170	0	11882	1993900	59990	5	0.8	1.2	0	3.9	0	0.7	4.7	1.3
H3BUF6	ATXN2L	Ataxin-2-like protein	112.71	tr|H3BUF6|H3BUF6_HUMAN Ataxin-2-like protein OS=Homo sapiens OX=9606 GN=ATXN2L PE=1 SV=1;sp|Q8WWM7-6|ATX2L_HUMAN Isoform 6 of Ataxin-2-like protein OS=Homo sapiens OX=9606 GN=ATXN2L;sp|Q8WWM7-8|ATX2L_HUMAN Isoform 8 of Ataxin-2-like protein OS=Homo sapiens	-1.03449	0.959829	Not Sig.	0	cytosol [GO:0005829]	0	3	2	2	2	3	2	1	2	1	1063400	111540	110710	97089	165100	76974	28590	624460	69594	3.2	2.3	2.3	2.3	3.2	2.3	0.8	2.3	1.5
Q96GD4-5	AURKB	Aurora kinase B	39.466	sp|Q96GD4-5|AURKB_HUMAN Isoform 5 of Aurora kinase B OS=Homo sapiens OX=9606 GN=AURKB;sp|Q96GD4|AURKB_HUMAN Aurora kinase B OS=Homo sapiens OX=9606 GN=AURKB PE=1 SV=3;sp|Q96GD4-2|AURKB_HUMAN Isoform 2 of Aurora kinase B OS=Homo sapiens OX=9606 GN=AURKB;sp|	-0.562331	0.959829	Not Sig.	abscission [GO:0009838]; aging [GO:0007568]; anaphase-promoting complex-dependent catabolic process [GO:0031145]; attachment of spindle microtubules to kinetochore [GO:0008608]; cell population proliferation [GO:0008283]; cellular response to UV [GO:0034644]; cleavage furrow formation [GO:0036089]; histone H3-S28 phosphorylation [GO:0043988]; histone modification [GO:0016570]; mitotic cytokinesis…	chromocenter [GO:0010369]; chromosome passenger complex [GO:0032133]; condensed chromosome, centromeric region [GO:0000779]; condensed nuclear chromosome, centromeric region [GO:0000780]; cytosol [GO:0005829]; kinetochore [GO:0000776]; midbody [GO:0030496]; mitotic spindle midzone [GO:1990023]; nucleoplasm [GO:0005654]; nucleus [GO:0005634]; spindle [GO:0005819]; spindle microtubule [GO:0005876];…	ATP binding [GO:0005524]; histone serine kinase activity [GO:0035174]; kinase binding [GO:0019900]; metal ion binding [GO:0046872]; protein serine/threonine/tyrosine kinase activity [GO:0004712]; protein serine/threonine kinase activity [GO:0004674]	5	1	3	5	5	5	3	4	3	1224700	78287	315060	399940	638800	309250	306080	1515900	232600	18	3.8	13.6	18	20.3	18	13.6	17.4	13
P25311	AZGP1	Zinc-alpha-2-glycoprotein	34.258	sp|P25311|ZA2G_HUMAN Zinc-alpha-2-glycoprotein OS=Homo sapiens OX=9606 GN=AZGP1 PE=1 SV=2;tr|C9JEV0|C9JEV0_HUMAN Zinc-alpha-2-glycoprotein OS=Homo sapiens OX=9606 GN=AZGP1 PE=1 SV=1	1.7546	0.959829	Not Sig.	antigen processing and presentation of endogenous peptide antigen via MHC class Ib [GO:0002476]; cell adhesion [GO:0007155]; detection of chemical stimulus involved in sensory perception of bitter taste [GO:0001580]; negative regulation of cell population proliferation [GO:0008285]; retina homeostasis [GO:0001895]; transmembrane transport [GO:0055085]	collagen-containing extracellular matrix [GO:0062023]; external side of plasma membrane [GO:0009897]; extracellular exosome [GO:0070062]; extracellular region [GO:0005576]; extracellular space [GO:0005615]; nucleus [GO:0005634]	protein transmembrane transporter activity [GO:0008320]; ribonuclease activity [GO:0004540]	0	1	2	1	0	2	2	2	3	0	644820	245700	104750	0	221690	116670	943260	791060	0	3.4	7.4	4	0	7.4	10.4	7.4	14.4
B4DWA1	BAIAP2	Brain-specific angiogenesis inhibitor 1-associated protein 2	40.658	tr|B4DWA1|B4DWA1_HUMAN Brain-specific angiogenesis inhibitor 1-associated protein 2 OS=Homo sapiens OX=9606 GN=BAIAP2 PE=1 SV=1;tr|I3L4C2|I3L4C2_HUMAN Brain-specific angiogenesis inhibitor 1-associated protein 2 OS=Homo sapiens OX=9606 GN=BAIAP2 PE=1 SV=1;	-0.478306	0.959829	Not Sig.	plasma membrane organization [GO:0007009]; regulation of actin cytoskeleton organization [GO:0032956]	cytosol [GO:0005829]; plasma membrane [GO:0005886]	cytoskeletal anchor activity [GO:0008093]	3	0	1	1	3	2	1	2	0	287090	0	17518	10505	64023	33968	19311	168540	0	10.4	0	3.5	3.5	10.4	6.9	3.5	6.9	0
O75531	BANF1	Barrier-to-autointegration factor;Barrier-to-autointegration factor, N-terminally processed	10.058	sp|O75531|BAF_HUMAN Barrier-to-autointegration factor OS=Homo sapiens OX=9606 GN=BANF1 PE=1 SV=1	0.60753	0.959829	Not Sig.	chromosome condensation [GO:0030261]; chromosome segregation [GO:0007059]; establishment of integrated proviral latency [GO:0075713]; mitotic nuclear envelope reassembly [GO:0007084]; negative regulation of viral genome replication [GO:0045071]; nuclear transport [GO:0051169]; response to virus [GO:0009615]	chromosome [GO:0005694]; cytoplasm [GO:0005737]; cytosol [GO:0005829]; nuclear envelope [GO:0005635]; nucleoplasm [GO:0005654]; nucleus [GO:0005634]	DNA binding [GO:0003677]; enzyme binding [GO:0019899]; identical protein binding [GO:0042802]; LEM domain binding [GO:0097726]; protein C-terminus binding [GO:0008022]; protein homodimerization activity [GO:0042803]; protein N-terminus binding [GO:0047485]	5	5	4	4	4	4	4	6	5	79217000	3572500	1498900	277650	6606700	527290	1445200	16568000	3114500	48.3	56.2	48.3	42.7	42.7	48.3	56.2	56.2	56.2
Q8IXM2	BAP18	Chromatin complexes subunit BAP18	17.9	sp|Q8IXM2|BAP18_HUMAN Chromatin complexes subunit BAP18 OS=Homo sapiens OX=9606 GN=BAP18 PE=1 SV=1;sp|Q8IXM2-3|BAP18_HUMAN Isoform 3 of Chromatin complexes subunit BAP18 OS=Homo sapiens OX=9606 GN=BAP18;tr|F8W038|F8W038_HUMAN Chromosome 17 open reading fra	0.30835	0.959829	Not Sig.	chromatin organization [GO:0006325]	cytosol [GO:0005829]; MLL1 complex [GO:0071339]; nucleoplasm [GO:0005654]; NURF complex [GO:0016589]	DNA binding [GO:0003677]	3	3	2	1	2	1	0	2	2	1320800	85554	66739	18158	58545	21331	0	522810	122340	37.2	37.2	19.8	11.6	19.8	11.6	0	25.6	25.6
Q9NRL2	BAZ1A	Bromodomain adjacent to zinc finger domain protein 1A	178.7	sp|Q9NRL2|BAZ1A_HUMAN Bromodomain adjacent to zinc finger domain protein 1A OS=Homo sapiens OX=9606 GN=BAZ1A PE=1 SV=2;sp|Q9NRL2-2|BAZ1A_HUMAN Isoform 2 of Bromodomain adjacent to zinc finger domain protein 1A OS=Homo sapiens OX=9606 GN=BAZ1A	1.33466	0.959829	Not Sig.	chromatin remodeling [GO:0006338]; DNA-dependent DNA replication [GO:0006261]; histone acetylation [GO:0016573]; regulation of transcription by RNA polymerase II [GO:0006357]	ACF complex [GO:0016590]; CHRAC [GO:0008623]	metal ion binding [GO:0046872]	15	1	1	0	5	2	0	11	3	3467100	42352	12534	0	94056	35341	0	2252900	332380	13.8	0.8	1.2	0	4.6	1.3	0	10.2	2.4
Q9UIG0-2	BAZ1B	Tyrosine-protein kinase BAZ1B	170.45	sp|Q9UIG0-2|BAZ1B_HUMAN Isoform 2 of Tyrosine-protein kinase BAZ1B OS=Homo sapiens OX=9606 GN=BAZ1B;sp|Q9UIG0|BAZ1B_HUMAN Tyrosine-protein kinase BAZ1B OS=Homo sapiens OX=9606 GN=BAZ1B PE=1 SV=2	0.857976	0.959829	Not Sig.	cellular response to DNA damage stimulus [GO:0006974]; chromatin assembly or disassembly [GO:0006333]; chromatin remodeling [GO:0006338]; histone phosphorylation [GO:0016572]; positive regulation of gene expression, epigenetic [GO:0045815]; regulation of transcription by RNA polymerase II [GO:0006357]	condensed chromosome [GO:0000793]; nuclear body [GO:0016604]; nucleoplasm [GO:0005654]; pericentric heterochromatin [GO:0005721]	ATP binding [GO:0005524]; histone binding [GO:0042393]; histone kinase activity [GO:0035173]; non-membrane spanning protein tyrosine kinase activity [GO:0004715]; protein tyrosine kinase activity [GO:0004713]; zinc ion binding [GO:0008270]	19	2	5	0	7	2	0	14	4	8922800	80655	156320	0	231290	33713	0	4693400	143940	17.2	2	4.9	0	6.5	1.2	0	11.6	3.9
J3KPG5	BAZ2A	Bromodomain adjacent to zinc finger domain protein 2A	208.07	tr|J3KPG5|J3KPG5_HUMAN Bromodomain adjacent to zinc finger domain protein 2A OS=Homo sapiens OX=9606 GN=BAZ2A PE=1 SV=1;tr|F8VU39|F8VU39_HUMAN Bromodomain adjacent to zinc finger domain protein 2A OS=Homo sapiens OX=9606 GN=BAZ2A PE=1 SV=1;sp|Q9UIF9-2|BAZ2	-0.741908	0.959829	Not Sig.	0	cytosol [GO:0005829]; host cell nucleus [GO:0042025]; nuclear speck [GO:0016607]	DNA binding [GO:0003677]; metal ion binding [GO:0046872]	5	0	0	0	2	2	0	4	1	913910	0	0	0	39620	64492	0	580100	52224	5	0	0	0	1.9	1.9	0	4.3	1
O75934	BCAS2	Pre-mRNA-splicing factor SPF27	26.131	sp|O75934|SPF27_HUMAN Pre-mRNA-splicing factor SPF27 OS=Homo sapiens OX=9606 GN=BCAS2 PE=1 SV=1	-0.459553	0.959829	Not Sig.	mRNA splicing, via spliceosome [GO:0000398]; RNA splicing [GO:0008380]; RNA splicing, via transesterification reactions [GO:0000375]	catalytic step 2 spliceosome [GO:0071013]; centrosome [GO:0005813]; nuclear speck [GO:0016607]; nucleolus [GO:0005730]; nucleoplasm [GO:0005654]; nucleus [GO:0005634]; Prp19 complex [GO:0000974]; spliceosomal complex [GO:0005681]; U2-type catalytic step 2 spliceosome [GO:0071007]	0	8	3	3	1	2	2	2	7	1	8038300	616290	181850	45305	125810	94414	86098	3419600	81730	46.2	24	15.6	5.8	18.2	18.2	18.2	46.2	12.4
Q9NYF8-2	BCLAF1	Bcl-2-associated transcription factor 1	105.95	sp|Q9NYF8-2|BCLF1_HUMAN Isoform 2 of Bcl-2-associated transcription factor 1 OS=Homo sapiens OX=9606 GN=BCLAF1;sp|Q9NYF8|BCLF1_HUMAN Bcl-2-associated transcription factor 1 OS=Homo sapiens OX=9606 GN=BCLAF1 PE=1 SV=2;tr|E9PK91|E9PK91_HUMAN Bcl-2-associated	-1.50358	0.959829	Not Sig.	apoptotic process [GO:0006915]; cellular response to leukemia inhibitory factor [GO:1990830]; negative regulation of transcription, DNA-templated [GO:0045892]; positive regulation of apoptotic process [GO:0043065]; positive regulation of DNA-templated transcription, initiation [GO:2000144]; positive regulation of intrinsic apoptotic signaling pathway [GO:2001244]; positive regulation of response …	cytoplasm [GO:0005737]; mediator complex [GO:0016592]; nuclear speck [GO:0016607]; nucleoplasm [GO:0005654]; nucleus [GO:0005634]	DNA binding [GO:0003677]; RNA binding [GO:0003723]; transcription coregulator activity [GO:0003712]	8	2	1	2	4	3	1	3	1	5040800	127000	143710	77015	328570	128440	69432	2823700	172350	13	2.5	2.7	3.6	5.9	5.9	2.7	5.3	1.5
Q14692	BMS1	Ribosome biogenesis protein BMS1 homolog	145.81	sp|Q14692|BMS1_HUMAN Ribosome biogenesis protein BMS1 homolog OS=Homo sapiens OX=9606 GN=BMS1 PE=1 SV=1	0.476965	0.959829	Not Sig.	endonucleolytic cleavage of tricistronic rRNA transcript (SSU-rRNA, 5.8S rRNA, LSU-rRNA) [GO:0000479]; maturation of SSU-rRNA from tricistronic rRNA transcript (SSU-rRNA, 5.8S rRNA, LSU-rRNA) [GO:0000462]; rRNA processing [GO:0006364]	90S preribosome [GO:0030686]; nucleolus [GO:0005730]; nucleoplasm [GO:0005654]	ATP binding [GO:0005524]; GTPase activity [GO:0003924]; GTP binding [GO:0005525]; RNA binding [GO:0003723]; U3 snoRNA binding [GO:0034511]	12	1	4	0	4	0	0	10	1	3691900	29710	110360	0	112310	0	0	2261400	22394	13.3	0.8	4.1	0	4.1	0	0	11.6	1.9
P25440-2	BRD2	Bromodomain-containing protein 2	92.032	sp|P25440-2|BRD2_HUMAN Isoform 2 of Bromodomain-containing protein 2 OS=Homo sapiens OX=9606 GN=BRD2;sp|P25440|BRD2_HUMAN Bromodomain-containing protein 2 OS=Homo sapiens OX=9606 GN=BRD2 PE=1 SV=2;tr|A0A0G2JK44|A0A0G2JK44_HUMAN Bromodomain-containing prote	0.690231	0.959829	Not Sig.	neural tube closure [GO:0001843]; nucleosome assembly [GO:0006334]; regulation of transcription by RNA polymerase II [GO:0006357]; spermatogenesis [GO:0007283]; viral process [GO:0016032]	cytoplasm [GO:0005737]; nuclear speck [GO:0016607]; nucleoplasm [GO:0005654]	chromatin binding [GO:0003682]; lysine-acetylated histone binding [GO:0070577]	12	3	4	0	5	5	2	10	2	9665400	131890	214450	0	325320	106690	29367	4970600	72987	21.1	6.6	6.6	0	9.8	9.1	3.5	19	4.4
J3QT28	BUB3	Mitotic checkpoint protein BUB3	31.703	tr|J3QT28|J3QT28_HUMAN Mitotic checkpoint protein BUB3 (Fragment) OS=Homo sapiens OX=9606 GN=BUB3 PE=1 SV=1;sp|O43684-2|BUB3_HUMAN Isoform 2 of Mitotic checkpoint protein BUB3 OS=Homo sapiens OX=9606 GN=BUB3;sp|O43684|BUB3_HUMAN Mitotic checkpoint protein	-0.238347	0.959829	Not Sig.	0	0	0	3	1	2	2	2	2	2	3	3	1277400	51570	106110	113130	130030	107490	77738	811710	151500	13.7	5	8.6	9.7	9.7	9.7	9.7	12.6	13.7
Q13895	BYSL	Bystin	49.601	sp|Q13895|BYST_HUMAN Bystin OS=Homo sapiens OX=9606 GN=BYSL PE=1 SV=3	0.609587	0.959829	Not Sig.	cell population proliferation [GO:0008283]; maturation of SSU-rRNA from tricistronic rRNA transcript (SSU-rRNA, 5.8S rRNA, LSU-rRNA) [GO:0000462]; regulation of protein localization to nucleolus [GO:1904749]; ribosome biogenesis [GO:0042254]; rRNA processing [GO:0006364]; trophectodermal cell differentiation [GO:0001829]	apical part of cell [GO:0045177]; cytoplasm [GO:0005737]; cytosol [GO:0005829]; intracellular membrane-bounded organelle [GO:0043231]; membrane [GO:0016020]; nucleolus [GO:0005730]; nucleoplasm [GO:0005654]; nucleus [GO:0005634]; preribosome, small subunit precursor [GO:0030688]	RNA binding [GO:0003723]; snoRNA binding [GO:0030515]	6	0	2	1	2	3	2	6	0	2521600	0	25154	26954	74481	53120	20047	1672200	0	14.2	0	3.7	3	4.8	7.1	3.9	15.8	0
Q9Y224	C14orf166	UPF0568 protein C14orf166	28.068	sp|Q9Y224|RTRAF_HUMAN RNA transcription, translation and transport factor protein OS=Homo sapiens OX=9606 GN=RTRAF PE=1 SV=1;tr|G3V4C6|G3V4C6_HUMAN RNA transcription, translation and transport factor protein OS=Homo sapiens OX=9606 GN=RTRAF PE=1 SV=1	-0.416351	0.959829	Not Sig.	negative regulation of protein kinase activity [GO:0006469]; positive regulation of transcription by RNA polymerase II [GO:0045944]; RNA transport [GO:0050658]; tRNA splicing, via endonucleolytic cleavage and ligation [GO:0006388]; viral process [GO:0016032]	centrosome [GO:0005813]; cytoplasm [GO:0005737]; cytosol [GO:0005829]; mitotic spindle [GO:0072686]; nucleoplasm [GO:0005654]; nucleus [GO:0005634]; perinuclear region of cytoplasm [GO:0048471]; tRNA-splicing ligase complex [GO:0072669]	identical protein binding [GO:0042802]; RNA binding [GO:0003723]; RNA polymerase II complex binding [GO:0000993]	7	5	5	6	6	4	3	5	4	5624100	542610	575690	482460	626660	468080	351650	2597400	517640	40.2	28.3	26.6	34.4	32	23	17.2	27.9	22.5
Q8NDD1	C1orf131	Uncharacterized protein C1orf131	32.61	sp|Q8NDD1|CA131_HUMAN Uncharacterized protein C1orf131 OS=Homo sapiens OX=9606 GN=C1orf131 PE=1 SV=4;sp|Q8NDD1-5|CA131_HUMAN Isoform 2 of Uncharacterized protein C1orf131 OS=Homo sapiens OX=9606 GN=C1orf131;tr|Q5TBH9|Q5TBH9_HUMAN Chromosome 1 open reading	0.397659	0.959829	Not Sig.	0	chromosome [GO:0005694]	RNA binding [GO:0003723]	6	0	2	0	2	0	1	5	0	1732900	0	36690	0	122820	0	31847	1107100	0	30.4	0	11.3	0	7.8	0	3.1	22.2	0
Q07021	C1QBP	Complement component 1 Q subcomponent-binding protein, mitochondrial	31.362	sp|Q07021|C1QBP_HUMAN Complement component 1 Q subcomponent-binding protein, mitochondrial OS=Homo sapiens OX=9606 GN=C1QBP PE=1 SV=1;tr|I3L3Q7|I3L3Q7_HUMAN Complement component 1 Q subcomponent-binding protein, mitochondrial (Fragment) OS=Homo sapiens OX=	-0.207796	0.959829	Not Sig.	apoptotic process [GO:0006915]; blood coagulation, intrinsic pathway [GO:0007597]; complement activation, classical pathway [GO:0006958]; immune response [GO:0006955]; innate immune response [GO:0045087]; mature ribosome assembly [GO:0042256]; mRNA processing [GO:0006397]; negative regulation of defense response to virus [GO:0050687]; negative regulation of interferon-gamma production [GO:0032689…	cell surface [GO:0009986]; cytoplasm [GO:0005737]; cytosol [GO:0005829]; extracellular space [GO:0005615]; GABA-ergic synapse [GO:0098982]; glutamatergic synapse [GO:0098978]; membrane [GO:0016020]; mitochondrial matrix [GO:0005759]; mitochondrion [GO:0005739]; nucleolus [GO:0005730]; nucleus [GO:0005634]; plasma membrane [GO:0005886]; presynaptic active zone [GO:0048786]	adrenergic receptor binding [GO:0031690]; complement component C1q complex binding [GO:0001849]; hyaluronic acid binding [GO:0005540]; kininogen binding [GO:0030984]; mitochondrial ribosome binding [GO:0097177]; mRNA binding [GO:0003729]; protein kinase C binding [GO:0005080]; transcription corepressor activity [GO:0003714]; transcription factor binding [GO:0008134]; translation activator activit…	3	2	3	4	5	3	4	4	4	7129900	938510	1116100	629670	1722000	1163200	1524000	6737200	1720100	16.3	11	15.6	16.7	22	15.6	16.7	16.7	16.7
P00918	CA2	Carbonic anhydrase 2	29.246	sp|P00918|CAH2_HUMAN Carbonic anhydrase 2 OS=Homo sapiens OX=9606 GN=CA2 PE=1 SV=2	0.774371	0.959829	Not Sig.	angiotensin-activated signaling pathway [GO:0038166]; bicarbonate transport [GO:0015701]; carbon dioxide transport [GO:0015670]; cellular response to fluid shear stress [GO:0071498]; kidney development [GO:0001822]; morphogenesis of an epithelium [GO:0002009]; odontogenesis of dentin-containing tooth [GO:0042475]; one-carbon metabolic process [GO:0006730]; positive regulation of bone resorption […	apical part of cell [GO:0045177]; axon [GO:0030424]; basolateral plasma membrane [GO:0016323]; cytoplasm [GO:0005737]; cytosol [GO:0005829]; extracellular exosome [GO:0070062]; microvillus [GO:0005902]; myelin sheath [GO:0043209]; plasma membrane [GO:0005886]	arylesterase activity [GO:0004064]; carbonate dehydratase activity [GO:0004089]; hydro-lyase activity [GO:0016836]; zinc ion binding [GO:0008270]	1	0	2	1	2	1	1	2	2	299190	0	82038	56302	192520	53988	147480	280710	196040	6.2	0	9.6	3.5	9.6	3.5	6.2	9.6	9.6
P27708	CAD	CAD protein;Glutamine-dependent carbamoyl-phosphate synthase;Aspartate carbamoyltransferase;Dihydroorotase	242.98	sp|P27708|PYR1_HUMAN CAD protein OS=Homo sapiens OX=9606 GN=CAD PE=1 SV=3;tr|F8VPD4|F8VPD4_HUMAN CAD protein OS=Homo sapiens OX=9606 GN=CAD PE=1 SV=1	0.232707	0.959829	Not Sig.	'de novo' pyrimidine nucleobase biosynthetic process [GO:0006207]; 'de novo' UMP biosynthetic process [GO:0044205]; animal organ regeneration [GO:0031100]; cellular response to drug [GO:0035690]; cellular response to epidermal growth factor stimulus [GO:0071364]; citrulline biosynthetic process [GO:0019240]; drug metabolic process [GO:0017144]; female pregnancy [GO:0007565]; glutamine metabolic p…	cell projection [GO:0042995]; cytoplasm [GO:0005737]; cytosol [GO:0005829]; extracellular exosome [GO:0070062]; membrane [GO:0016020]; neuronal cell body [GO:0043025]; nuclear matrix [GO:0016363]; nucleoplasm [GO:0005654]; nucleus [GO:0005634]; protein-containing complex [GO:0032991]; terminal bouton [GO:0043195]	aspartate binding [GO:0070335]; aspartate carbamoyltransferase activity [GO:0004070]; ATP binding [GO:0005524]; carbamoyl-phosphate synthase (glutamine-hydrolyzing) activity [GO:0004088]; dihydroorotase activity [GO:0004151]; enzyme binding [GO:0019899]; identical protein binding [GO:0042802]; protein kinase activity [GO:0004672]; zinc ion binding [GO:0008270]	3	2	2	3	4	1	4	4	3	256720	66897	84609	64648	113870	29816	165390	408620	148300	1.8	1.1	0.9	1.5	2	0.5	2	2.2	1.5
A0A087X1W8	CADM1	Cell adhesion molecule 1	45.676	tr|A0A087X1W8|A0A087X1W8_HUMAN Cell adhesion molecule 1 OS=Homo sapiens OX=9606 GN=CADM1 PE=1 SV=1;tr|A0A0A0MTJ8|A0A0A0MTJ8_HUMAN Cell adhesion molecule 1 (Fragment) OS=Homo sapiens OX=9606 GN=CADM1 PE=1 SV=1;tr|X5DQS5|X5DQS5_HUMAN Cell adhesion molecule 1	-0.808468	0.959829	Not Sig.	0	integral component of membrane [GO:0016021]	0	3	1	1	2	2	1	1	2	0	1099800	30369	19424	96561	145880	47924	13638	523380	0	15	6.1	6.1	9.2	9.2	3.2	6.1	9.2	0
E9PGZ1	CALD1	Caldesmon	61.705	tr|E9PGZ1|E9PGZ1_HUMAN Caldesmon OS=Homo sapiens OX=9606 GN=CALD1 PE=1 SV=1;tr|E7EX44|E7EX44_HUMAN Caldesmon OS=Homo sapiens OX=9606 GN=CALD1 PE=1 SV=1;sp|Q05682-5|CALD1_HUMAN Isoform 5 of Caldesmon OS=Homo sapiens OX=9606 GN=CALD1;sp|Q05682-4|CALD1_HUMAN	-0.68155	0.959829	Not Sig.	muscle contraction [GO:0006936]	0	actin binding [GO:0003779]; calmodulin binding [GO:0005516]; myosin binding [GO:0017022]	3	1	2	0	2	2	2	3	0	379290	60049	200580	0	64234	44367	60920	200390	0	8	2.8	5.8	0	5.8	5	5.2	8	0
P0DP25	CALM2		16.837	sp|P0DP25|CALM3_HUMAN Calmodulin-3 OS=Homo sapiens OX=9606 GN=CALM3 PE=1 SV=1;sp|P0DP24|CALM2_HUMAN Calmodulin-2 OS=Homo sapiens OX=9606 GN=CALM2 PE=1 SV=1;sp|P0DP23|CALM1_HUMAN Calmodulin-1 OS=Homo sapiens OX=9606 GN=CALM1 PE=1 SV=1;tr|H0Y7A7|H0Y7A7_HUMAN	-0.924091	0.959829	Not Sig.				4	2	4	6	5	5	4	4	2	9140300	1122000	1587500	2377400	2532600	1737300	529030	3553600	1632600	45.6	20.1	30.9	51.7	36.9	36.9	36.9	36.9	24.8
Q9NZT1	CALML5	Calmodulin-like protein 5	15.892	sp|Q9NZT1|CALL5_HUMAN Calmodulin-like protein 5 OS=Homo sapiens OX=9606 GN=CALML5 PE=1 SV=2	-1.58022	0.959829	Not Sig.	calcium-mediated signaling [GO:0019722]; epidermis development [GO:0008544]; microtubule cytoskeleton organization [GO:0000226]; neutrophil degranulation [GO:0043312]; signal transduction [GO:0007165]	extracellular region [GO:0005576]; ficolin-1-rich granule lumen [GO:1904813]	calcium ion binding [GO:0005509]; enzyme regulator activity [GO:0030234]	4	5	2	3	3	4	1	4	6	480950	1243800	155180	470260	379170	945180	63890	1309400	7560100	36.3	38.4	9.6	25.3	35.6	30.8	9.6	36.3	59.6
Q14444-2	CAPRIN1	Caprin-1	76.861	sp|Q14444-2|CAPR1_HUMAN Isoform 2 of Caprin-1 OS=Homo sapiens OX=9606 GN=CAPRIN1;sp|Q14444|CAPR1_HUMAN Caprin-1 OS=Homo sapiens OX=9606 GN=CAPRIN1 PE=1 SV=2;tr|G3V153|G3V153_HUMAN Caprin-1 OS=Homo sapiens OX=9606 GN=CAPRIN1 PE=1 SV=1	-0.45905	0.959829	Not Sig.	negative regulation of translation [GO:0017148]; positive regulation of dendrite morphogenesis [GO:0050775]; positive regulation of dendritic spine morphogenesis [GO:0061003]	cell leading edge [GO:0031252]; cytoplasm [GO:0005737]; cytoplasmic stress granule [GO:0010494]; cytosol [GO:0005829]; dendrite [GO:0030425]; lamellipodium [GO:0030027]; membrane [GO:0016020]; P-body [GO:0000932]; synapse [GO:0045202]	RNA binding [GO:0003723]	9	2	5	4	4	4	4	9	4	7198800	210880	519050	422780	834620	445120	379390	4319400	327140	29.1	4.8	9.9	6.8	6.8	6.8	8.1	29.1	13
P52907	CAPZA1	F-actin-capping protein subunit alpha-1	32.922	sp|P52907|CAZA1_HUMAN F-actin-capping protein subunit alpha-1 OS=Homo sapiens OX=9606 GN=CAPZA1 PE=1 SV=3	0.853173	0.959829	Not Sig.	actin cytoskeleton organization [GO:0030036]; antigen processing and presentation of exogenous peptide antigen via MHC class II [GO:0019886]; barbed-end actin filament capping [GO:0051016]; blood coagulation [GO:0007596]; cell junction assembly [GO:0034329]; endoplasmic reticulum to Golgi vesicle-mediated transport [GO:0006888]; innate immune response [GO:0045087]; interleukin-12-mediated signali…	actin cytoskeleton [GO:0015629]; cytoskeleton [GO:0005856]; cytosol [GO:0005829]; extracellular exosome [GO:0070062]; extracellular region [GO:0005576]; F-actin capping protein complex [GO:0008290]; WASH complex [GO:0071203]	actin binding [GO:0003779]; actin filament binding [GO:0051015]; cadherin binding [GO:0045296]	7	4	2	5	4	1	3	5	2	4304200	185670	108780	375200	441060	90772	213470	1938900	207110	45.5	26.2	11.9	31.5	26.2	5.6	17.1	33.2	11.9
P47756-2	CAPZB	F-actin-capping protein subunit beta	30.628	sp|P47756-2|CAPZB_HUMAN Isoform 2 of F-actin-capping protein subunit beta OS=Homo sapiens OX=9606 GN=CAPZB;sp|P47756|CAPZB_HUMAN F-actin-capping protein subunit beta OS=Homo sapiens OX=9606 GN=CAPZB PE=1 SV=4;tr|B1AK87|B1AK87_HUMAN F-actin-capping protein	-1.80459	0.959829	Not Sig.	actin cytoskeleton organization [GO:0030036]; antigen processing and presentation of exogenous peptide antigen via MHC class II [GO:0019886]; barbed-end actin filament capping [GO:0051016]; blood coagulation [GO:0007596]; cell morphogenesis [GO:0000902]; cytoskeleton organization [GO:0007010]; endoplasmic reticulum to Golgi vesicle-mediated transport [GO:0006888]; negative regulation of filopodiu…	actin cytoskeleton [GO:0015629]; cytoskeleton [GO:0005856]; cytosol [GO:0005829]; extracellular exosome [GO:0070062]; F-actin capping protein complex [GO:0008290]; sarcomere [GO:0030017]; WASH complex [GO:0071203]	actin binding [GO:0003779]; actin filament binding [GO:0051015]; cadherin binding [GO:0045296]	6	1	1	4	4	3	1	5	3	3819400	90124	81840	321080	358380	184800	91363	1828500	350980	27.2	3.7	3.7	17.3	16.9	12.1	3.7	26.1	16.2
P31944	CASP14	Caspase-14;Caspase-14 subunit p17, mature form;Caspase-14 subunit p10, mature form;Caspase-14 subunit p20, intermediate form;Caspase-14 subunit p8, intermediate form	27.679	sp|P31944|CASPE_HUMAN Caspase-14 OS=Homo sapiens OX=9606 GN=CASP14 PE=1 SV=2	-0.557292	0.959829	Not Sig.	cornification [GO:0070268]; epidermis development [GO:0008544]; keratinization [GO:0031424]	cytoplasm [GO:0005737]; cytosol [GO:0005829]; keratin filament [GO:0045095]; mitochondrion [GO:0005739]; nucleoplasm [GO:0005654]; nucleus [GO:0005634]	cysteine-type endopeptidase activity [GO:0004197]	1	2	2	4	4	4	3	5	3	101850	853070	195400	389560	333060	532300	213700	1640000	771060	4.5	8.7	9.5	17.4	14.5	13.6	14	17.8	12
P04040	CAT	Catalase	59.755	sp|P04040|CATA_HUMAN Catalase OS=Homo sapiens OX=9606 GN=CAT PE=1 SV=3	-0.680348	0.959829	Not Sig.	aerobic respiration [GO:0009060]; aging [GO:0007568]; cellular response to growth factor stimulus [GO:0071363]; cellular response to oxidative stress [GO:0034599]; cholesterol metabolic process [GO:0008203]; hemoglobin metabolic process [GO:0020027]; hydrogen peroxide catabolic process [GO:0042744]; negative regulation of apoptotic process [GO:0043066]; negative regulation of NF-kappaB transcript…	cytoplasm [GO:0005737]; cytosol [GO:0005829]; endoplasmic reticulum [GO:0005783]; extracellular exosome [GO:0070062]; extracellular region [GO:0005576]; ficolin-1-rich granule lumen [GO:1904813]; focal adhesion [GO:0005925]; Golgi apparatus [GO:0005794]; intracellular membrane-bounded organelle [GO:0043231]; lysosome [GO:0005764]; membrane [GO:0016020]; mitochondrial intermembrane space [GO:00057…	aminoacylase activity [GO:0004046]; antioxidant activity [GO:0016209]; catalase activity [GO:0004096]; enzyme binding [GO:0019899]; heme binding [GO:0020037]; identical protein binding [GO:0042802]; metal ion binding [GO:0046872]; NADP binding [GO:0050661]; oxidoreductase activity, acting on peroxide as acceptor [GO:0016684]; peroxisome targeting sequence binding [GO:0000268]; protein homodimeriz…	3	5	4	5	5	4	6	5	5	262790	870730	268110	492810	337890	652820	243780	776860	938600	7.2	12	9.5	11.6	11.6	8.7	14.4	12.5	12.5
J3KS05	CBX1	Chromobox protein homolog 1	20.03	tr|J3KS05|J3KS05_HUMAN Chromobox protein homolog 1 (Fragment) OS=Homo sapiens OX=9606 GN=CBX1 PE=1 SV=8;sp|P83916|CBX1_HUMAN Chromobox protein homolog 1 OS=Homo sapiens OX=9606 GN=CBX1 PE=1 SV=1;tr|B5MD17|B5MD17_HUMAN Chromobox protein homolog 1 (Fragment)	0.966859	0.959829	Not Sig.	0	nucleus [GO:0005634]	0	4	2	1	1	2	1	0	3	1	2285000	213350	68055	21086	135540	20665	0	2655000	103180	42.8	26.6	26	16.2	25.4	16.2	9.2	41.6	26
P45973	CBX5	Chromobox protein homolog 5	22.225	sp|P45973|CBX5_HUMAN Chromobox protein homolog 5 OS=Homo sapiens OX=9606 GN=CBX5 PE=1 SV=1	1.6628	0.959829	Not Sig.	blood coagulation [GO:0007596]; cellular response to DNA damage stimulus [GO:0006974]; negative regulation of G0 to G1 transition [GO:0070317]; negative regulation of transcription, DNA-templated [GO:0045892]; negative regulation of transcription by RNA polymerase II [GO:0000122]; viral process [GO:0016032]	chromocenter [GO:0010369]; histone deacetylase complex [GO:0000118]; histone methyltransferase complex [GO:0035097]; kinetochore [GO:0000776]; nuclear chromosome, telomeric region [GO:0000784]; nuclear envelope [GO:0005635]; nuclear heterochromatin [GO:0005720]; nuclear pericentric heterochromatin [GO:0031618]; nucleolus [GO:0005730]; nucleoplasm [GO:0005654]; nucleus [GO:0005634]; pericentric he…	chromatin binding [GO:0003682]; histone deacetylase binding [GO:0042826]; identical protein binding [GO:0042802]; methylated histone binding [GO:0035064]; protein-containing complex binding [GO:0044877]; protein-macromolecule adaptor activity [GO:0030674]; repressing transcription factor binding [GO:0070491]; ribonucleoprotein complex binding [GO:0043021]	6	2	4	1	6	2	4	6	5	26711000	493300	463060	8451.9	712440	90532	89219	9386100	336310	44	21.5	26.7	4.2	37.7	11	26.2	39.3	26.2
Q9HC52	CBX8	Chromobox protein homolog 8	43.395	sp|Q9HC52|CBX8_HUMAN Chromobox protein homolog 8 OS=Homo sapiens OX=9606 GN=CBX8 PE=1 SV=3	0.590125	0.959829	Not Sig.	cellular response to hydrogen peroxide [GO:0070301]; histone ubiquitination [GO:0016574]; negative regulation of transcription by RNA polymerase II [GO:0000122]; positive regulation of cell population proliferation [GO:0008284]; positive regulation of collagen biosynthetic process [GO:0032967]; positive regulation of DNA repair [GO:0045739]	heterochromatin [GO:0000792]; nuclear chromatin [GO:0000790]; nucleoplasm [GO:0005654]; nucleus [GO:0005634]; PcG protein complex [GO:0031519]; PRC1 complex [GO:0035102]	methylated histone binding [GO:0035064]; single-stranded RNA binding [GO:0003727]; ubiquitin-protein transferase activator activity [GO:0097027]	6	0	1	0	3	1	0	4	3	2123800	0	24615	0	59952	7639.9	0	973540	62322	20.8	0	4.9	0	11.6	2.3	0	16.5	12.9
F8VQ14	CCT2	T-complex protein 1 subunit beta	44.812	tr|F8VQ14|F8VQ14_HUMAN T-complex protein 1 subunit beta OS=Homo sapiens OX=9606 GN=CCT2 PE=1 SV=1;tr|F5GWF6|F5GWF6_HUMAN T-complex protein 1 subunit beta OS=Homo sapiens OX=9606 GN=CCT2 PE=1 SV=2;sp|P78371|TCPB_HUMAN T-complex protein 1 subunit beta OS=Hom	-0.477204	0.959829	Not Sig.	protein folding [GO:0006457]	chaperonin-containing T-complex [GO:0005832]	ATP binding [GO:0005524]; unfolded protein binding [GO:0051082]	9	10	7	10	8	8	8	7	9	2785300	1290800	992490	1272200	985690	1059700	1130400	2264700	1487100	33.2	37.7	25.5	36.5	30.8	31	29.3	24.5	33.2
P50991	CCT4	T-complex protein 1 subunit delta	57.924	sp|P50991|TCPD_HUMAN T-complex protein 1 subunit delta OS=Homo sapiens OX=9606 GN=CCT4 PE=1 SV=4;sp|P50991-2|TCPD_HUMAN Isoform 2 of T-complex protein 1 subunit delta OS=Homo sapiens OX=9606 GN=CCT4	-0.254435	0.959829	Not Sig.	binding of sperm to zona pellucida [GO:0007339]; positive regulation of establishment of protein localization to telomere [GO:1904851]; positive regulation of protein localization to Cajal body [GO:1904871]; positive regulation of telomerase activity [GO:0051973]; positive regulation of telomerase RNA localization to Cajal body [GO:1904874]; positive regulation of telomere maintenance via telomer…	cell body [GO:0044297]; cell projection [GO:0042995]; centrosome [GO:0005813]; chaperonin-containing T-complex [GO:0005832]; cytosol [GO:0005829]; extracellular exosome [GO:0070062]; melanosome [GO:0042470]; microtubule [GO:0005874]; nucleoplasm [GO:0005654]; zona pellucida receptor complex [GO:0002199]	ATP binding [GO:0005524]; RNA binding [GO:0003723]; unfolded protein binding [GO:0051082]	6	6	6	8	7	7	7	8	6	1322300	703920	656900	751770	763500	514390	966760	2542100	1134600	20.2	20.2	21	26	23.9	22.1	21.3	26	19.7
P48643	CCT5	T-complex protein 1 subunit epsilon	59.67	sp|P48643|TCPE_HUMAN T-complex protein 1 subunit epsilon OS=Homo sapiens OX=9606 GN=CCT5 PE=1 SV=1;tr|E7ENZ3|E7ENZ3_HUMAN T-complex protein 1 subunit epsilon OS=Homo sapiens OX=9606 GN=CCT5 PE=1 SV=1;tr|B7ZAR1|B7ZAR1_HUMAN T-complex protein 1 subunit epsil	-0.663467	0.959829	Not Sig.	binding of sperm to zona pellucida [GO:0007339]; positive regulation of establishment of protein localization to telomere [GO:1904851]; positive regulation of protein localization to Cajal body [GO:1904871]; positive regulation of telomerase RNA localization to Cajal body [GO:1904874]; positive regulation of telomere maintenance via telomerase [GO:0032212]; protein folding [GO:0006457]; protein s…	cell body [GO:0044297]; centrosome [GO:0005813]; chaperonin-containing T-complex [GO:0005832]; cytosol [GO:0005829]; extracellular exosome [GO:0070062]; microtubule [GO:0005874]	ATP binding [GO:0005524]; beta-tubulin binding [GO:0048487]; G-protein beta-subunit binding [GO:0031681]; mRNA 3'-UTR binding [GO:0003730]; mRNA 5'-UTR binding [GO:0048027]; unfolded protein binding [GO:0051082]	3	1	3	5	3	4	3	3	2	633060	32625	262260	445770	427370	391500	226000	551380	226370	11.1	2.6	6.8	12.8	7.2	9.2	8.5	7.4	6.5
P40227	CCT6A	T-complex protein 1 subunit zeta	58.024	sp|P40227|TCPZ_HUMAN T-complex protein 1 subunit zeta OS=Homo sapiens OX=9606 GN=CCT6A PE=1 SV=3;sp|P40227-2|TCPZ_HUMAN Isoform 2 of T-complex protein 1 subunit zeta OS=Homo sapiens OX=9606 GN=CCT6A	-0.502116	0.959829	Not Sig.	positive regulation of establishment of protein localization to telomere [GO:1904851]; positive regulation of protein localization to Cajal body [GO:1904871]; positive regulation of telomerase RNA localization to Cajal body [GO:1904874]; positive regulation of telomere maintenance via telomerase [GO:0032212]; protein folding [GO:0006457]; protein stabilization [GO:0050821]	chaperonin-containing T-complex [GO:0005832]; cytoplasm [GO:0005737]; cytosol [GO:0005829]; extracellular exosome [GO:0070062]; microtubule [GO:0005874]	ATP binding [GO:0005524]; RNA binding [GO:0003723]; unfolded protein binding [GO:0051082]; WD40-repeat domain binding [GO:0071987]	6	6	5	6	6	6	7	7	3	2150100	844120	5344000	712430	767930	587420	1036400	2122400	370830	18.6	17.9	15.6	19	16.6	16.6	21.5	23.4	10.4
Q99832	CCT7	T-complex protein 1 subunit eta	59.366	sp|Q99832|TCPH_HUMAN T-complex protein 1 subunit eta OS=Homo sapiens OX=9606 GN=CCT7 PE=1 SV=2;sp|Q99832-3|TCPH_HUMAN Isoform 3 of T-complex protein 1 subunit eta OS=Homo sapiens OX=9606 GN=CCT7;sp|Q99832-2|TCPH_HUMAN Isoform 2 of T-complex protein 1 subun	-0.401478	0.959829	Not Sig.	binding of sperm to zona pellucida [GO:0007339]; positive regulation of establishment of protein localization to telomere [GO:1904851]; positive regulation of protein localization to Cajal body [GO:1904871]; positive regulation of telomerase RNA localization to Cajal body [GO:1904874]; positive regulation of telomere maintenance via telomerase [GO:0032212]; protein folding [GO:0006457]; protein s…	cell body [GO:0044297]; chaperonin-containing T-complex [GO:0005832]; cytoplasm [GO:0005737]; cytosol [GO:0005829]; extracellular exosome [GO:0070062]; microtubule [GO:0005874]	ATP binding [GO:0005524]; identical protein binding [GO:0042802]; unfolded protein binding [GO:0051082]	5	4	5	9	9	6	6	7	6	914930	428860	485570	973890	1077200	722220	748080	1459700	617410	14.9	14.9	14.2	26	26	19.5	20.3	22.5	16.9
P50990-2	CCT8	T-complex protein 1 subunit theta	57.645	sp|P50990-2|TCPQ_HUMAN Isoform 2 of T-complex protein 1 subunit theta OS=Homo sapiens OX=9606 GN=CCT8;sp|P50990|TCPQ_HUMAN T-complex protein 1 subunit theta OS=Homo sapiens OX=9606 GN=CCT8 PE=1 SV=4;sp|P50990-3|TCPQ_HUMAN Isoform 3 of T-complex protein 1 s	-0.385159	0.959829	Not Sig.	binding of sperm to zona pellucida [GO:0007339]; neutrophil degranulation [GO:0043312]; pore complex assembly [GO:0046931]; positive regulation of establishment of protein localization to telomere [GO:1904851]; positive regulation of protein localization to Cajal body [GO:1904871]; positive regulation of telomerase RNA localization to Cajal body [GO:1904874]; positive regulation of telomere maint…	azurophil granule lumen [GO:0035578]; cell body [GO:0044297]; centrosome [GO:0005813]; chaperonin-containing T-complex [GO:0005832]; cilium [GO:0005929]; cytoplasm [GO:0005737]; cytosol [GO:0005829]; extracellular exosome [GO:0070062]; extracellular region [GO:0005576]; ficolin-1-rich granule lumen [GO:1904813]; intermediate filament cytoskeleton [GO:0045111]; microtubule [GO:0005874]; nucleoplas…	ATPase activity [GO:0016887]; ATP binding [GO:0005524]; cadherin binding [GO:0045296]; unfolded protein binding [GO:0051082]	8	6	7	8	8	10	7	10	7	2211200	727970	834040	870510	1090300	1048100	1013900	2002300	1171400	17.4	13.4	16.4	18.1	18.9	21.6	15.3	22.5	16.1
Q53HL2	CDCA8	Borealin	31.323	sp|Q53HL2|BOREA_HUMAN Borealin OS=Homo sapiens OX=9606 GN=CDCA8 PE=1 SV=2	0.990242	0.959829	Not Sig.	cell division [GO:0051301]; chromosome organization [GO:0051276]; mitotic metaphase plate congression [GO:0007080]; mitotic sister chromatid segregation [GO:0000070]	chromocenter [GO:0010369]; chromosome, centromeric region [GO:0000775]; chromosome passenger complex [GO:0032133]; cytosol [GO:0005829]; intercellular bridge [GO:0045171]; midbody [GO:0030496]; nucleolus [GO:0005730]; nucleoplasm [GO:0005654]; protein-containing complex [GO:0032991]; spindle midzone [GO:0051233]	0	6	1	2	0	1	0	0	5	1	2191600	42160	62967	0	51408	0	0	1007900	44761	27.5	3.2	10.7	0	5.4	0	0	25.4	5.4
P19022-2	CDH2	Cadherin-2	97.039	sp|P19022-2|CADH2_HUMAN Isoform 2 of Cadherin-2 OS=Homo sapiens OX=9606 GN=CDH2;sp|P19022|CADH2_HUMAN Cadherin-2 OS=Homo sapiens OX=9606 GN=CDH2 PE=1 SV=4	-1.25222	0.959829	Not Sig.	adherens junction organization [GO:0034332]; blood vessel morphogenesis [GO:0048514]; brain development [GO:0007420]; brain morphogenesis [GO:0048854]; calcium-dependent cell-cell adhesion via plasma membrane cell adhesion molecules [GO:0016339]; cell adhesion [GO:0007155]; cell-cell adhesion [GO:0098609]; cell-cell adhesion mediated by cadherin [GO:0044331]; cell-cell adhesion via plasma-membran…	adherens junction [GO:0005912]; apical part of cell [GO:0045177]; apical plasma membrane [GO:0016324]; basolateral plasma membrane [GO:0016323]; catenin complex [GO:0016342]; cell-cell junction [GO:0005911]; cell junction [GO:0030054]; cell surface [GO:0009986]; collagen-containing extracellular matrix [GO:0062023]; cytoplasm [GO:0005737]; endoplasmic reticulum lumen [GO:0005788]; fascia adherens…	alpha-catenin binding [GO:0045294]; beta-catenin binding [GO:0008013]; cadherin binding [GO:0045296]; calcium ion binding [GO:0005509]; gamma-catenin binding [GO:0045295]; identical protein binding [GO:0042802]; protein kinase binding [GO:0019901]; protein phosphatase binding [GO:0019903]	2	1	1	2	3	1	0	2	1	645100	52048	53125	70222	110910	37997	0	479220	44947	3.7	1.3	2.4	4.5	5.7	2.4	0	4.5	2.1
Q9NXV6	CDKN2AIP	CDKN2A-interacting protein	61.124	sp|Q9NXV6|CARF_HUMAN CDKN2A-interacting protein OS=Homo sapiens OX=9606 GN=CDKN2AIP PE=1 SV=3	-0.487644	0.959829	Not Sig.	cellular response to DNA damage stimulus [GO:0006974]; negative regulation of cell growth [GO:0030308]; positive regulation of cell growth [GO:0030307]; positive regulation of signal transduction [GO:0009967]; regulation of protein stability [GO:0031647]	granular component [GO:0001652]; nucleolus [GO:0005730]; nucleoplasm [GO:0005654]	p53 binding [GO:0002039]; RNA binding [GO:0003723]	6	3	4	8	6	4	7	8	6	831580	173440	310500	586490	467080	307310	507350	1262600	505920	15.5	6.7	9.1	20	15.5	9.1	20.2	21.7	15.7
Q03701	CEBPZ	CCAAT/enhancer-binding protein zeta	120.97	sp|Q03701|CEBPZ_HUMAN CCAAT/enhancer-binding protein zeta OS=Homo sapiens OX=9606 GN=CEBPZ PE=1 SV=3	0.773138	0.959829	Not Sig.				15	2	7	0	5	1	0	12	2	6829400	80882	173290	0	152590	13322	0	3807500	78558	20.1	3.2	10.3	0	5.3	1.1	0	15.3	3.2
Q7Z7K6-3	CENPV	Centromere protein V	29.73	sp|Q7Z7K6-3|CENPV_HUMAN Isoform 3 of Centromere protein V OS=Homo sapiens OX=9606 GN=CENPV;sp|Q7Z7K6|CENPV_HUMAN Centromere protein V OS=Homo sapiens OX=9606 GN=CENPV PE=1 SV=1;tr|A0A0M3HER2|A0A0M3HER2_HUMAN Centromere protein V OS=Homo sapiens OX=9606 GN=	1.19091	0.959829	Not Sig.	ameboidal-type cell migration [GO:0001667]; cell cycle [GO:0007049]; cell division [GO:0051301]; centromere complex assembly [GO:0034508]; pericentric heterochromatin assembly [GO:0031508]; positive regulation of cytokinesis [GO:0032467]; regulation of chromosome organization [GO:0033044]	condensed chromosome kinetochore [GO:0000777]; cytosol [GO:0005829]; kinetochore [GO:0000776]; microtubule cytoskeleton [GO:0015630]; midbody [GO:0030496]; nucleoplasm [GO:0005654]; nucleus [GO:0005634]; spindle midzone [GO:0051233]	carbon-sulfur lyase activity [GO:0016846]; metal ion binding [GO:0046872]	6	1	4	1	5	2	2	6	4	8432900	16936	250270	21699	375160	79439	53237	4518500	304310	44.1	4.8	32	5.1	37.1	12.9	20.6	44.1	32
E9PP50	CFL1	Cofilin-1	17.777	tr|E9PP50|E9PP50_HUMAN Cofilin-1 (Fragment) OS=Homo sapiens OX=9606 GN=CFL1 PE=1 SV=8;sp|P23528|COF1_HUMAN Cofilin-1 OS=Homo sapiens OX=9606 GN=CFL1 PE=1 SV=3;tr|E9PQB7|E9PQB7_HUMAN Cofilin-1 (Fragment) OS=Homo sapiens OX=9606 GN=CFL1 PE=1 SV=1;tr|G3V1A4|G	0.593167	0.959829	Not Sig.	actin filament depolymerization [GO:0030042]	actin cytoskeleton [GO:0015629]	actin binding [GO:0003779]	3	2	2	2	3	1	3	2	3	6685600	390950	1028000	1403000	1066700	550750	1100500	2925500	1828300	42.8	30.8	27	37.7	42.8	19.5	32.1	37.7	32.1
Q13111	CHAF1A	Chromatin assembly factor 1 subunit A	106.91	sp|Q13111|CAF1A_HUMAN Chromatin assembly factor 1 subunit A OS=Homo sapiens OX=9606 GN=CHAF1A PE=1 SV=3;sp|Q13111-2|CAF1A_HUMAN Isoform 2 of Chromatin assembly factor 1 subunit A OS=Homo sapiens OX=9606 GN=CHAF1A;sp|Q13111-3|CAF1A_HUMAN Isoform 3 of Chroma	0.551972	0.959829	Not Sig.	cell cycle [GO:0007049]; chromatin assembly [GO:0031497]; DNA repair [GO:0006281]; DNA replication [GO:0006260]; DNA replication-dependent nucleosome assembly [GO:0006335]; nucleosome assembly [GO:0006334]	CAF-1 complex [GO:0033186]; nuclear chromatin [GO:0000790]; nucleus [GO:0005634]; protein-containing complex [GO:0032991]	chromatin binding [GO:0003682]; chromo shadow domain binding [GO:0070087]; identical protein binding [GO:0042802]; unfolded protein binding [GO:0051082]	5	0	1	0	4	3	1	6	2	1707400	0	17459	0	119680	74913	17264	1361300	202770	7.9	0	1.4	0	6.4	5.1	1.4	9.1	2.9
Q13112	CHAF1B	Chromatin assembly factor 1 subunit B	61.492	sp|Q13112|CAF1B_HUMAN Chromatin assembly factor 1 subunit B OS=Homo sapiens OX=9606 GN=CHAF1B PE=1 SV=1	1.21023	0.959829	Not Sig.	cell cycle [GO:0007049]; chromatin assembly [GO:0031497]; DNA repair [GO:0006281]; DNA replication [GO:0006260]; DNA replication-dependent nucleosome assembly [GO:0006335]; nucleosome assembly [GO:0006334]	CAF-1 complex [GO:0033186]; cytoplasm [GO:0005737]; nuclear chromatin [GO:0000790]; nucleoplasm [GO:0005654]; nucleus [GO:0005634]; protein-containing complex [GO:0032991]	chromatin binding [GO:0003682]; histone binding [GO:0042393]; unfolded protein binding [GO:0051082]	7	1	1	0	1	1	0	6	3	3041500	25573	15828	0	10460	13548	0	1375100	73354	23.8	2	2.7	0	6.6	2.7	0	19.9	12.5
A0A2U3TZM0	CHD4	Chromodomain-helicase-DNA-binding protein 4	216.88	tr|A0A2U3TZM0|A0A2U3TZM0_HUMAN Chromodomain-helicase-DNA-binding protein 4 OS=Homo sapiens OX=9606 GN=CHD4 PE=1 SV=1;sp|Q14839|CHD4_HUMAN Chromodomain-helicase-DNA-binding protein 4 OS=Homo sapiens OX=9606 GN=CHD4 PE=1 SV=2;tr|A0A0C4DGG9|A0A0C4DGG9_HUMAN C	1.29103	0.959829	Not Sig.	0	NuRD complex [GO:0016581]	ATP binding [GO:0005524]; histone deacetylase binding [GO:0042826]; metal ion binding [GO:0046872]; RNA polymerase II repressing transcription factor binding [GO:0001103]	20	1	7	3	5	3	2	19	5	7011500	24518	263430	69935	135690	121080	99063	4929300	157150	16.8	0.5	5	2.4	3.1	1.8	1.6	16.6	4.9
Q9H444	CHMP4B	Charged multivesicular body protein 4b	24.95	sp|Q9H444|CHM4B_HUMAN Charged multivesicular body protein 4b OS=Homo sapiens OX=9606 GN=CHMP4B PE=1 SV=1	1.73644	0.959829	Not Sig.	autophagy [GO:0006914]; endosomal transport [GO:0016197]; exit from mitosis [GO:0010458]; late endosome to vacuole transport via multivesicular body sorting pathway [GO:0032511]; macroautophagy [GO:0016236]; maintenance of lens transparency [GO:0036438]; membrane fission [GO:0090148]; midbody abscission [GO:0061952]; mitotic cytokinesis [GO:0000281]; mitotic metaphase plate congression [GO:000708…	cytoplasm [GO:0005737]; cytoplasmic side of plasma membrane [GO:0009898]; cytosol [GO:0005829]; endosome [GO:0005768]; ESCRT III complex [GO:0000815]; extracellular exosome [GO:0070062]; late endosome membrane [GO:0031902]; membrane coat [GO:0030117]; midbody [GO:0030496]; multivesicular body [GO:0005771]; nuclear envelope [GO:0005635]; nucleus [GO:0005634]; vesicle [GO:0031982]	cadherin binding [GO:0045296]; identical protein binding [GO:0042802]; protein homodimerization activity [GO:0042803]	3	1	2	2	1	1	1	3	1	1706400	33178	86879	89580	49525	37792	55733	981830	77611	24.1	7.1	17.9	13.4	7.1	7.1	7.1	24.1	7.1
Q9NZZ3	CHMP5	Charged multivesicular body protein 5	24.57	sp|Q9NZZ3|CHMP5_HUMAN Charged multivesicular body protein 5 OS=Homo sapiens OX=9606 GN=CHMP5 PE=1 SV=1;sp|Q9NZZ3-2|CHMP5_HUMAN Isoform 2 of Charged multivesicular body protein 5 OS=Homo sapiens OX=9606 GN=CHMP5	-0.340293	0.959829	Not Sig.	cellular response to lipopolysaccharide [GO:0071222]; cellular response to muramyl dipeptide [GO:0071225]; endosomal transport [GO:0016197]; endosome to lysosome transport [GO:0008333]; ESCRT III complex disassembly [GO:1904903]; late endosome to vacuole transport via multivesicular body sorting pathway [GO:0032511]; lysosome organization [GO:0007040]; midbody abscission [GO:0061952]; mitotic met…	cytosol [GO:0005829]; endosome membrane [GO:0010008]; extracellular exosome [GO:0070062]; multivesicular body [GO:0005771]; nucleus [GO:0005634]	cadherin binding [GO:0045296]	2	1	0	2	0	2	0	1	1	640280	44147	0	49952	0	60531	0	15464	64351	16.9	7.3	0	16.9	0	16.9	0	9.6	7.3
X6R700	CHTOP	Chromatin target of PRMT1 protein	23.661	tr|X6R700|X6R700_HUMAN Chromatin target of PRMT1 protein OS=Homo sapiens OX=9606 GN=CHTOP PE=1 SV=1;sp|Q9Y3Y2-4|CHTOP_HUMAN Isoform 3 of Chromatin target of PRMT1 protein OS=Homo sapiens OX=9606 GN=CHTOP;sp|Q9Y3Y2|CHTOP_HUMAN Chromatin target of PRMT1 prot	0.300443	0.959829	Not Sig.	0	cytoplasmic ribonucleoprotein granule [GO:0036464]; nuclear speck [GO:0016607]	0	4	3	4	4	4	4	3	4	3	7271300	513170	919460	515340	718990	646030	796150	5037600	573470	22.4	20.6	22.4	22.4	22.4	24.2	18.8	22.4	22
Q14011	CIRBP	Cold-inducible RNA-binding protein	18.648	sp|Q14011|CIRBP_HUMAN Cold-inducible RNA-binding protein OS=Homo sapiens OX=9606 GN=CIRBP PE=1 SV=1;tr|K7ENX8|K7ENX8_HUMAN Cold-inducible RNA-binding protein (Fragment) OS=Homo sapiens OX=9606 GN=CIRBP PE=1 SV=2;tr|K7ELV6|K7ELV6_HUMAN Cold-inducible RNA-bi	1.08446	0.959829	Not Sig.	mRNA stabilization [GO:0048255]; positive regulation of mRNA splicing, via spliceosome [GO:0048026]; positive regulation of translation [GO:0045727]; regulation of RNA metabolic process [GO:0051252]; response to cold [GO:0009409]; response to UV [GO:0009411]; stress granule assembly [GO:0034063]	cytoplasm [GO:0005737]; cytoplasmic stress granule [GO:0010494]; nucleoplasm [GO:0005654]; nucleus [GO:0005634]; ribonucleoprotein complex [GO:1990904]; spliceosomal complex [GO:0005681]	mRNA 3'-UTR binding [GO:0003730]; RNA binding [GO:0003723]; small ribosomal subunit rRNA binding [GO:0070181]; translation repressor activity [GO:0030371]	3	2	2	0	4	3	2	4	1	9696300	770320	307700	0	475740	262970	147080	3642000	264910	26.7	20.3	20.3	0	33.1	26.7	20.3	33.1	12.2
Q969X6	CIRH1A	Cirhin	76.889	sp|Q969X6|UTP4_HUMAN U3 small nucleolar RNA-associated protein 4 homolog OS=Homo sapiens OX=9606 GN=UTP4 PE=1 SV=1;tr|H3BSH7|H3BSH7_HUMAN U3 small nucleolar RNA-associated protein 4 homolog (Fragment) OS=Homo sapiens OX=9606 GN=UTP4 PE=1 SV=1;sp|Q969X6-2|U	0.577771	0.959829	Not Sig.	maturation of SSU-rRNA [GO:0030490]; maturation of SSU-rRNA from tricistronic rRNA transcript (SSU-rRNA, 5.8S rRNA, LSU-rRNA) [GO:0000462]; regulation of transcription, DNA-templated [GO:0006355]; rRNA processing [GO:0006364]	90S preribosome [GO:0030686]; chromosome [GO:0005694]; fibrillar center [GO:0001650]; nucleolus [GO:0005730]; nucleoplasm [GO:0005654]; small-subunit processome [GO:0032040]; t-UTP complex [GO:0034455]	RNA binding [GO:0003723]	5	0	3	0	3	1	1	6	2	3450800	0	119880	0	182950	34456	31199	3019400	106040	9.2	0	6.3	0	6.6	2.5	2.6	11.4	3.6
Q8WWK9-5	CKAP2	Cytoskeleton-associated protein 2	76.899	sp|Q8WWK9-5|CKAP2_HUMAN Isoform 3 of Cytoskeleton-associated protein 2 OS=Homo sapiens OX=9606 GN=CKAP2;sp|Q8WWK9|CKAP2_HUMAN Cytoskeleton-associated protein 2 OS=Homo sapiens OX=9606 GN=CKAP2 PE=1 SV=1;sp|Q8WWK9-6|CKAP2_HUMAN Isoform 4 of Cytoskeleton-ass	0.543734	0.959829	Not Sig.	apoptotic process [GO:0006915]; mitotic cytokinesis [GO:0000281]; negative regulation of microtubule depolymerization [GO:0007026]; positive regulation of transcription by RNA polymerase II [GO:0045944]	centrosome [GO:0005813]; cytoplasmic microtubule [GO:0005881]; cytosol [GO:0005829]; microtubule cytoskeleton [GO:0015630]; spindle pole [GO:0000922]	0	9	6	10	9	9	9	9	11	10	3550800	610890	1291000	919970	1036100	937540	1927200	6312600	2556900	18	12.9	19.2	16.7	18.2	16.7	18.8	21.8	20.2
Q07065	CKAP4	Cytoskeleton-associated protein 4	66.022	sp|Q07065|CKAP4_HUMAN Cytoskeleton-associated protein 4 OS=Homo sapiens OX=9606 GN=CKAP4 PE=1 SV=2	-0.289887	0.959829	Not Sig.	cellular protein metabolic process [GO:0044267]; neutrophil degranulation [GO:0043312]; post-translational protein modification [GO:0043687]	azurophil granule membrane [GO:0035577]; cytoplasmic ribonucleoprotein granule [GO:0036464]; cytoskeleton [GO:0005856]; cytosol [GO:0005829]; endoplasmic reticulum [GO:0005783]; endoplasmic reticulum lumen [GO:0005788]; endoplasmic reticulum membrane [GO:0005789]; extracellular exosome [GO:0070062]; integral component of membrane [GO:0016021]; lamellar body [GO:0042599]; lipid droplet [GO:0005811…	RNA binding [GO:0003723]	5	3	4	6	6	4	5	5	6	793330	225540	252170	358000	410570	252890	488000	1201200	666200	12	7	9.6	12.8	13.1	9	12.6	12	14.3
P12277	CKB	Creatine kinase B-type	42.644	sp|P12277|KCRB_HUMAN Creatine kinase B-type OS=Homo sapiens OX=9606 GN=CKB PE=1 SV=1	-0.339587	0.959829	Not Sig.	cellular chloride ion homeostasis [GO:0030644]; cerebellum development [GO:0021549]; creatine metabolic process [GO:0006600]; phosphocreatine biosynthetic process [GO:0046314]; substantia nigra development [GO:0021762]	cytosol [GO:0005829]; dendrite [GO:0030425]; extracellular exosome [GO:0070062]; extracellular space [GO:0005615]; neuronal cell body [GO:0043025]; nucleus [GO:0005634]	ATP binding [GO:0005524]; creatine kinase activity [GO:0004111]; kinase activity [GO:0016301]; ubiquitin protein ligase binding [GO:0031625]	8	7	7	8	8	7	8	7	8	5449900	1602200	1269500	2016300	2293400	1626100	2594100	3887100	3212300	29.7	27.6	27	33.1	29.7	29.1	31.2	27.6	33.1
P12532	CKMT1A	Creatine kinase U-type, mitochondrial	47.036	sp|P12532|KCRU_HUMAN Creatine kinase U-type, mitochondrial OS=Homo sapiens OX=9606 GN=CKMT1A PE=1 SV=1;sp|P12532-2|KCRU_HUMAN Isoform 2 of Creatine kinase U-type, mitochondrial OS=Homo sapiens OX=9606 GN=CKMT1A	-1.58055	0.959829	Not Sig.	creatine metabolic process [GO:0006600]; phosphocreatine biosynthetic process [GO:0046314]	mitochondrial inner membrane [GO:0005743]; mitochondrion [GO:0005739]	ATP binding [GO:0005524]; creatine kinase activity [GO:0004111]; kinase activity [GO:0016301]	1	2	2	2	3	2	2	2	1	104990	219200	201700	185090	240590	186470	150060	263440	145220	3.8	7.9	7.9	7.9	11.8	7.9	7.9	7.9	5
A0A087WVQ6	CLTC	Clathrin heavy chain;Clathrin heavy chain 1	192.06	tr|A0A087WVQ6|A0A087WVQ6_HUMAN Clathrin heavy chain OS=Homo sapiens OX=9606 GN=CLTC PE=1 SV=1;sp|Q00610-2|CLH1_HUMAN Isoform 2 of Clathrin heavy chain 1 OS=Homo sapiens OX=9606 GN=CLTC;sp|Q00610|CLH1_HUMAN Clathrin heavy chain 1 OS=Homo sapiens OX=9606 GN=	-0.324396	0.959829	Not Sig.	intracellular protein transport [GO:0006886]; vesicle-mediated transport [GO:0016192]	clathrin coat of coated pit [GO:0030132]; clathrin coat of trans-Golgi network vesicle [GO:0030130]; clathrin complex [GO:0071439]; endosome [GO:0005768]; lysosome [GO:0005764]; mitotic spindle [GO:0072686]; photoreceptor ribbon synapse [GO:0098684]; presynaptic endocytic zone membrane [GO:0098835]	clathrin light chain binding [GO:0032051]; protein kinase binding [GO:0019901]; structural molecule activity [GO:0005198]	13	6	5	11	8	9	7	7	3	2880700	290380	298550	669680	648530	459880	480400	1626900	440980	11.4	5.5	4.2	9.5	6.4	7.6	6	6.1	2
Q8NBJ5	COLGALT1	Procollagen galactosyltransferase 1	71.635	sp|Q8NBJ5|GT251_HUMAN Procollagen galactosyltransferase 1 OS=Homo sapiens OX=9606 GN=COLGALT1 PE=1 SV=1;tr|M0QX72|M0QX72_HUMAN Procollagen galactosyltransferase 1 (Fragment) OS=Homo sapiens OX=9606 GN=COLGALT1 PE=1 SV=1	-1.32953	0.959829	Not Sig.	positive regulation of collagen fibril organization [GO:1904028]	endoplasmic reticulum lumen [GO:0005788]; membrane [GO:0016020]	procollagen galactosyltransferase activity [GO:0050211]	0	0	0	2	2	1	0	1	0	0	0	0	114780	117870	45321	0	60841	0	0	0	0	3.9	3.9	2.3	0	1.6	0
A0A3B3IT15	COPA	Coatomer subunit alpha;Xenin;Proxenin	136.02	tr|A0A3B3IT15|A0A3B3IT15_HUMAN Coatomer subunit alpha OS=Homo sapiens OX=9606 GN=COPA PE=1 SV=1;tr|A0A3B3IS84|A0A3B3IS84_HUMAN Coatomer subunit alpha OS=Homo sapiens OX=9606 GN=COPA PE=1 SV=1;sp|P53621|COPA_HUMAN Coatomer subunit alpha OS=Homo sapiens OX=9	0.930909	0.959829	Not Sig.	intracellular protein transport [GO:0006886]; vesicle-mediated transport [GO:0016192]	COPI vesicle coat [GO:0030126]; Golgi membrane [GO:0000139]	structural molecule activity [GO:0005198]	1	2	2	2	4	3	3	4	3	86754	57510	58162	60036	140870	102120	165350	629660	232740	1.2	1.8	2.2	1.9	4.1	3	3.2	4.2	3
Q9ULV4-3	CORO1C	Coronin-1C;Coronin	58.947	sp|Q9ULV4-3|COR1C_HUMAN Isoform 3 of Coronin-1C OS=Homo sapiens OX=9606 GN=CORO1C;sp|Q9ULV4|COR1C_HUMAN Coronin-1C OS=Homo sapiens OX=9606 GN=CORO1C PE=1 SV=1;sp|Q9ULV4-2|COR1C_HUMAN Isoform 2 of Coronin-1C OS=Homo sapiens OX=9606 GN=CORO1C;tr|B4E3S0|B4E3S	1.10151	0.959829	Not Sig.	actin filament organization [GO:0007015]; activation of GTPase activity [GO:0090630]; cell migration [GO:0016477]; corpus callosum development [GO:0022038]; endosomal transport [GO:0016197]; endosome fission [GO:0140285]; endosome membrane tubulation [GO:0097750]; establishment of protein localization [GO:0045184]; membrane fission [GO:0090148]; negative regulation of epithelial cell migration [G…	actin cytoskeleton [GO:0015629]; cell cortex [GO:0005938]; endosome membrane [GO:0010008]; flotillin complex [GO:0016600]; focal adhesion [GO:0005925]; lamellipodium [GO:0030027]; lateral plasma membrane [GO:0016328]; ruffle membrane [GO:0032587]; sarcolemma [GO:0042383]; sarcomere [GO:0030017]; synapse [GO:0045202]	actin filament binding [GO:0051015]; Rac GTPase binding [GO:0048365]	6	0	1	1	4	2	1	4	3	3281200	0	36446	62315	440550	67138	2660.9	2205400	195020	12.7	0	1.5	1.5	7	3	2.1	8.9	4.9
Q10570	CPSF1	Cleavage and polyadenylation specificity factor subunit 1	160.88	sp|Q10570|CPSF1_HUMAN Cleavage and polyadenylation specificity factor subunit 1 OS=Homo sapiens OX=9606 GN=CPSF1 PE=1 SV=2	1.12478	0.959829	Not Sig.	mRNA 3'-end processing [GO:0031124]; mRNA export from nucleus [GO:0006406]; mRNA polyadenylation [GO:0006378]; mRNA splicing, via spliceosome [GO:0000398]; pre-mRNA cleavage required for polyadenylation [GO:0098789]; termination of RNA polymerase II transcription [GO:0006369]; tRNA splicing, via endonucleolytic cleavage and ligation [GO:0006388]	mRNA cleavage and polyadenylation specificity factor complex [GO:0005847]; nucleoplasm [GO:0005654]; nucleus [GO:0005634]	enzyme binding [GO:0019899]; mRNA 3'-UTR AU-rich region binding [GO:0035925]	8	1	2	0	1	0	0	8	1	1855500	21922	37640	0	35577	0	0	1442100	17785	8.1	1.3	2.5	0	1.2	0	0	8	1.3
P16220	CREB1	Cyclic AMP-responsive element-binding protein 1	36.688	sp|P16220|CREB1_HUMAN Cyclic AMP-responsive element-binding protein 1 OS=Homo sapiens OX=9606 GN=CREB1 PE=1 SV=2;sp|P16220-2|CREB1_HUMAN Isoform CREB-B of Cyclic AMP-responsive element-binding protein 1 OS=Homo sapiens OX=9606 GN=CREB1;sp|P16220-3|CREB1_HU	0.441796	0.959829	Not Sig.	aging [GO:0007568]; axonogenesis [GO:0007409]; cellular response to fatty acid [GO:0071398]; cellular response to hepatocyte growth factor stimulus [GO:0035729]; cellular response to insulin-like growth factor stimulus [GO:1990314]; cellular response to leukemia inhibitory factor [GO:1990830]; cellular response to nerve growth factor stimulus [GO:1990090]; cellular response to platelet-derived gr…	ATF4-CREB1 transcription factor complex [GO:1990589]; axon [GO:0030424]; mitochondrial matrix [GO:0005759]; nuclear chromatin [GO:0000790]; nuclear euchromatin [GO:0005719]; nucleoplasm [GO:0005654]; nucleus [GO:0005634]; transcription regulator complex [GO:0005667]	arrestin family protein binding [GO:1990763]; cAMP response element binding [GO:0035497]; DNA-binding transcription activator activity, RNA polymerase II-specific [GO:0001228]; DNA-binding transcription factor activity [GO:0003700]; DNA-binding transcription factor activity, RNA polymerase II-specific [GO:0000981]; enzyme binding [GO:0019899]; histone acetyltransferase binding [GO:0035035]; Hsp70…	2	0	0	1	2	1	0	3	3	1176100	0	0	6916.4	73532	20668	0	1390000	71341	12.6	0	0	8.5	12.6	4.1	0	15.2	15.2
Q5JY65	CRNKL1	Crooked neck-like protein 1	99.172	tr|Q5JY65|Q5JY65_HUMAN Crooked neck-like protein 1 OS=Homo sapiens OX=9606 GN=CRNKL1 PE=1 SV=1;sp|Q9BZJ0-2|CRNL1_HUMAN Isoform 2 of Crooked neck-like protein 1 OS=Homo sapiens OX=9606 GN=CRNKL1;sp|Q9BZJ0-3|CRNL1_HUMAN Isoform 3 of Crooked neck-like protein	-0.681991	0.959829	Not Sig.	RNA processing [GO:0006396]	0	0	6	1	0	1	3	2	0	4	0	1854400	30818	0	20933	93991	33372	0	793820	0	8.4	1.3	0	1.3	4.5	2.8	0	5.9	0
A0A0C4DGI3	CS	Citrate synthase;Citrate synthase, mitochondrial	44.703	tr|A0A0C4DGI3|A0A0C4DGI3_HUMAN Citrate synthase OS=Homo sapiens OX=9606 GN=CS PE=1 SV=1;tr|B4DJV2|B4DJV2_HUMAN Citrate synthase OS=Homo sapiens OX=9606 GN=CS PE=1 SV=1;sp|O75390|CISY_HUMAN Citrate synthase, mitochondrial OS=Homo sapiens OX=9606 GN=CS PE=1	-0.736316	0.959829	Not Sig.	citrate metabolic process [GO:0006101]; tricarboxylic acid cycle [GO:0006099]	mitochondrion [GO:0005739]	citrate (Si)-synthase activity [GO:0004108]	2	1	1	2	2	1	1	1	0	299540	58039	60287	98928	118560	66997	75572	188720	0	6.8	4	4	6.8	6.8	4	4	4	0
E9PID8	CSTF2	Cleavage stimulation factor subunit 2	46.665	tr|E9PID8|E9PID8_HUMAN Cleavage stimulation factor subunit 2 OS=Homo sapiens OX=9606 GN=CSTF2 PE=1 SV=1;tr|E7EWR4|E7EWR4_HUMAN Cleavage stimulation factor subunit 2 OS=Homo sapiens OX=9606 GN=CSTF2 PE=1 SV=1;sp|P33240-2|CSTF2_HUMAN Isoform 2 of Cleavage st	1.22685	0.959829	Not Sig.	mRNA polyadenylation [GO:0006378]	mRNA cleavage and polyadenylation specificity factor complex [GO:0005847]	RNA binding [GO:0003723]	2	0	1	1	2	0	1	2	3	2331400	0	14782	13110	75504	0	51930	990450	93491	22.6	0	6.4	6.4	8.9	0	6.4	14.6	11.4
Q12996	CSTF3	Cleavage stimulation factor subunit 3	82.921	sp|Q12996|CSTF3_HUMAN Cleavage stimulation factor subunit 3 OS=Homo sapiens OX=9606 GN=CSTF3 PE=1 SV=1;tr|E9PLP8|E9PLP8_HUMAN Cleavage stimulation factor subunit 3 OS=Homo sapiens OX=9606 GN=CSTF3 PE=1 SV=2	0.667284	0.959829	Not Sig.	mRNA 3'-end processing [GO:0031124]; mRNA cleavage [GO:0006379]; mRNA polyadenylation [GO:0006378]; mRNA splicing, via spliceosome [GO:0000398]; RNA 3'-end processing [GO:0031123]; termination of RNA polymerase II transcription [GO:0006369]	nucleoplasm [GO:0005654]; nucleus [GO:0005634]	mRNA binding [GO:0003729]; RNA binding [GO:0003723]	8	1	0	2	2	1	0	6	2	3881200	42660	0	29719	48402	25200	0	2482800	57797	17.2	2.2	0	5.7	5.7	1.8	0	13.8	5.7
P35221-2	CTNNA1	Catenin alpha-1	102.63	sp|P35221-2|CTNA1_HUMAN Isoform 2 of Catenin alpha-1 OS=Homo sapiens OX=9606 GN=CTNNA1;sp|P35221|CTNA1_HUMAN Catenin alpha-1 OS=Homo sapiens OX=9606 GN=CTNNA1 PE=1 SV=1;tr|G3XAM7|G3XAM7_HUMAN Catenin (Cadherin-associated protein), alpha 1, 102kDa, isoform	-0.262259	0.959829	Not Sig.	adherens junction organization [GO:0034332]; aging [GO:0007568]; apical junction assembly [GO:0043297]; axon regeneration [GO:0031103]; cell adhesion [GO:0007155]; cellular protein localization [GO:0034613]; cellular response to indole-3-methanol [GO:0071681]; epithelial cell-cell adhesion [GO:0090136]; establishment or maintenance of cell polarity [GO:0007163]; gap junction assembly [GO:0016264]…	acrosomal vesicle [GO:0001669]; actin cytoskeleton [GO:0015629]; catenin complex [GO:0016342]; cell-cell junction [GO:0005911]; cell junction [GO:0030054]; cytosol [GO:0005829]; flotillin complex [GO:0016600]; focal adhesion [GO:0005925]; intercalated disc [GO:0014704]; intracellular membrane-bounded organelle [GO:0043231]; lamellipodium [GO:0030027]; plasma membrane [GO:0005886]; zonula adherens…	actin filament binding [GO:0051015]; beta-catenin binding [GO:0008013]; cadherin binding [GO:0045296]; gamma-catenin binding [GO:0045295]; identical protein binding [GO:0042802]; RNA binding [GO:0003723]; structural molecule activity [GO:0005198]; vinculin binding [GO:0017166]	3	2	1	3	2	1	0	2	2	713460	204990	37486	87667	122140	56901	0	366040	149820	7	3.2	3.9	4.5	4.3	3.1	0	4.9	5.1
A0A2R8Y804	CTNNB1	Catenin beta-1	77.206	tr|A0A2R8Y804|A0A2R8Y804_HUMAN Catenin beta-1 OS=Homo sapiens OX=9606 GN=CTNNB1 PE=1 SV=1;tr|A0A2R8Y543|A0A2R8Y543_HUMAN Catenin beta-1 OS=Homo sapiens OX=9606 GN=CTNNB1 PE=1 SV=1;tr|A0A2R8Y5C3|A0A2R8Y5C3_HUMAN Catenin beta-1 OS=Homo sapiens OX=9606 GN=CTN	-0.311045	0.959829	Not Sig.	cell adhesion [GO:0007155]	0	cadherin binding [GO:0045296]	4	0	1	2	1	2	1	3	1	849470	0	24285	48032	38800	66092	19214	320100	22281	10.1	2.4	4.1	5	1.7	8.4	1.7	8.3	8.5
Q14247	CTTN	Src substrate cortactin	61.585	sp|Q14247|SRC8_HUMAN Src substrate cortactin OS=Homo sapiens OX=9606 GN=CTTN PE=1 SV=2;sp|Q14247-3|SRC8_HUMAN Isoform 3 of Src substrate cortactin OS=Homo sapiens OX=9606 GN=CTTN;sp|Q14247-2|SRC8_HUMAN Isoform 2 of Src substrate cortactin OS=Homo sapiens O	-1.06476	0.959829	Not Sig.	actin cytoskeleton reorganization [GO:0031532]; actin filament polymerization [GO:0030041]; cell motility [GO:0048870]; dendritic spine maintenance [GO:0097062]; focal adhesion assembly [GO:0048041]; intracellular protein transport [GO:0006886]; lamellipodium organization [GO:0097581]; membrane organization [GO:0061024]; negative regulation of extrinsic apoptotic signaling pathway [GO:2001237]; n…	cell cortex [GO:0005938]; clathrin-coated pit [GO:0005905]; cortical actin cytoskeleton [GO:0030864]; cortical cytoskeleton [GO:0030863]; cytoplasm [GO:0005737]; cytoskeleton [GO:0005856]; cytosol [GO:0005829]; dendrite [GO:0030425]; dendritic spine [GO:0043197]; focal adhesion [GO:0005925]; Golgi apparatus [GO:0005794]; intracellular membrane-bounded organelle [GO:0043231]; lamellipodium [GO:003…	actin filament binding [GO:0051015]; cadherin binding [GO:0045296]; profilin binding [GO:0005522]	9	1	2	7	8	4	2	8	2	4377100	36699	104160	550990	643470	160170	85382	2498700	137220	22.5	3.1	4.9	18.7	20.7	11.1	5.3	18.9	5.5
P39880-2	CUX1	Homeobox protein cut-like 1;Protein CASP	161.65	sp|P39880-2|CUX1_HUMAN Isoform 2 of Homeobox protein cut-like 1 OS=Homo sapiens OX=9606 GN=CUX1;sp|P39880|CUX1_HUMAN Homeobox protein cut-like 1 OS=Homo sapiens OX=9606 GN=CUX1 PE=1 SV=3;sp|P39880-3|CUX1_HUMAN Isoform 3 of Homeobox protein cut-like 1 OS=Ho	0.540805	0.959829	Not Sig.	Golgi vesicle transport [GO:0048193]; multicellular organism development [GO:0007275]; negative regulation of transcription by RNA polymerase II [GO:0000122]; positive regulation of dendrite morphogenesis [GO:0050775]; regulation of transcription by RNA polymerase II [GO:0006357]; retrograde transport, vesicle recycling within Golgi [GO:0000301]	cytosol [GO:0005829]; Golgi apparatus [GO:0005794]; Golgi membrane [GO:0000139]; nuclear chromatin [GO:0000790]; nucleoplasm [GO:0005654]; nucleus [GO:0005634]	DNA-binding transcription factor activity, RNA polymerase II-specific [GO:0000981]; protein-macromolecule adaptor activity [GO:0030674]; RNA polymerase II transcription regulatory region sequence-specific DNA binding [GO:0000977]; sequence-specific DNA binding [GO:0043565]	7	0	2	2	3	1	0	8	1	1222700	0	32375	36412	64026	33760	0	1087700	12184	7	0	2.4	2.2	3.6	1.3	0	8.2	1.4
B7WP74	CWC22	Pre-mRNA-splicing factor CWC22 homolog	85.576	tr|B7WP74|B7WP74_HUMAN Pre-mRNA-splicing factor CWC22 homolog (Fragment) OS=Homo sapiens OX=9606 GN=CWC22 PE=1 SV=1;sp|Q9HCG8|CWC22_HUMAN Pre-mRNA-splicing factor CWC22 homolog OS=Homo sapiens OX=9606 GN=CWC22 PE=1 SV=3	0.592037	0.959829	Not Sig.	0	0	RNA binding [GO:0003723]	6	0	2	1	3	0	0	4	1	1718400	0	44020	13060	64875	0	0	921140	37264	9.1	0	4.7	2.1	5.9	0	0	7.8	2.1
P51398-2	DAP3	28S ribosomal protein S29, mitochondrial	41.044	sp|P51398-2|RT29_HUMAN Isoform 2 of 28S ribosomal protein S29, mitochondrial OS=Homo sapiens OX=9606 GN=DAP3;sp|P51398-3|RT29_HUMAN Isoform 3 of 28S ribosomal protein S29, mitochondrial OS=Homo sapiens OX=9606 GN=DAP3;sp|P51398|RT29_HUMAN 28S ribosomal pro	-0.606382	0.959829	Not Sig.	apoptotic signaling pathway [GO:0097190]; mitochondrial translational elongation [GO:0070125]; mitochondrial translational termination [GO:0070126]	mitochondrial inner membrane [GO:0005743]; mitochondrial small ribosomal subunit [GO:0005763]; mitochondrion [GO:0005739]; nucleoplasm [GO:0005654]	GTP binding [GO:0005525]; RNA binding [GO:0003723]; structural constituent of ribosome [GO:0003735]	7	7	5	6	7	7	6	6	7	1633300	1157700	869920	859720	1080300	1174800	1086600	2155300	1222000	26.3	26.3	19	23.5	26.3	26.3	22.1	22.1	26.3
K7EQ02	DAZAP1	DAZ-associated protein 1	35.02	tr|K7EQ02|K7EQ02_HUMAN DAZ-associated protein 1 (Fragment) OS=Homo sapiens OX=9606 GN=DAZAP1 PE=1 SV=2;tr|K7EQ55|K7EQ55_HUMAN DAZ-associated protein 1 OS=Homo sapiens OX=9606 GN=DAZAP1 PE=1 SV=2;tr|K7EK33|K7EK33_HUMAN DAZ-associated protein 1 OS=Homo sapie	-0.550998	0.959829	Not Sig.	0	cytosol [GO:0005829]; nucleoplasm [GO:0005654]	mRNA binding [GO:0003729]	5	2	3	2	3	1	0	5	1	5776200	151110	98818	42493	140340	20307	0	2402200	81571	22	9.8	14.4	9.5	14.4	4.6	0	22	4.9
Q16643	DBN1	Drebrin	71.428	sp|Q16643|DREB_HUMAN Drebrin OS=Homo sapiens OX=9606 GN=DBN1 PE=1 SV=4;sp|Q16643-3|DREB_HUMAN Isoform 3 of Drebrin OS=Homo sapiens OX=9606 GN=DBN1;tr|D6R9W4|D6R9W4_HUMAN Drebrin (Fragment) OS=Homo sapiens OX=9606 GN=DBN1 PE=1 SV=1	-1.09295	0.959829	Not Sig.	actin filament organization [GO:0007015]; cell communication by chemical coupling [GO:0010643]; cell communication by electrical coupling [GO:0010644]; cytoplasmic sequestering of protein [GO:0051220]; in utero embryonic development [GO:0001701]; maintenance of protein location in cell [GO:0032507]; neural precursor cell proliferation [GO:0061351]; neuron projection morphogenesis [GO:0048812]; po…	actin cytoskeleton [GO:0015629]; actomyosin [GO:0042641]; cortical actin cytoskeleton [GO:0030864]; cortical cytoskeleton [GO:0030863]; cytoplasm [GO:0005737]; cytoskeleton [GO:0005856]; dendrite [GO:0030425]; gap junction [GO:0005921]; glutamatergic synapse [GO:0098978]; growth cone [GO:0030426]; lamellipodium [GO:0030027]; plasma membrane [GO:0005886]; postsynaptic cytosol [GO:0099524]; postsyn…	actin binding [GO:0003779]; actin filament binding [GO:0051015]; cadherin binding [GO:0045296]; profilin binding [GO:0005522]	1	1	1	3	3	2	1	2	2	12219000	400070	158150	1345100	1573200	524710	158930	9061000	537470	24.7	9.6	4.6	20.5	19.4	22	8	27.7	19
A0A087WT20	DCAF13	DDB1- and CUL4-associated factor 13	67.55	tr|A0A087WT20|A0A087WT20_HUMAN DDB1- and CUL4-associated factor 13 OS=Homo sapiens OX=9606 GN=DCAF13 PE=1 SV=1;sp|Q9NV06|DCA13_HUMAN DDB1- and CUL4-associated factor 13 OS=Homo sapiens OX=9606 GN=DCAF13 PE=1 SV=2;tr|B3KME9|B3KME9_HUMAN DDB1- and CUL4-assoc	1.5593	0.959829	Not Sig.	0	cell junction [GO:0030054]; centrosome [GO:0005813]; cytosol [GO:0005829]; nucleolus [GO:0005730]; nucleoplasm [GO:0005654]	0	8	1	3	2	0	1	0	7	2	3705400	32898	85825	47734	0	10487	0	2117800	92701	16.4	3	6.4	4.9	0	1.3	0	13.4	4.9
P81605	DCD	Dermcidin;Survival-promoting peptide;DCD-1	11.284	sp|P81605|DCD_HUMAN Dermcidin OS=Homo sapiens OX=9606 GN=DCD PE=1 SV=2;sp|P81605-2|DCD_HUMAN Isoform 2 of Dermcidin OS=Homo sapiens OX=9606 GN=DCD	-1.19491	0.959829	Not Sig.	antimicrobial humoral immune response mediated by antimicrobial peptide [GO:0061844]; antimicrobial humoral response [GO:0019730]; defense response to bacterium [GO:0042742]; defense response to fungus [GO:0050832]; defense response to Gram-negative bacterium [GO:0050829]; defense response to Gram-positive bacterium [GO:0050830]; killing by host of symbiont cells [GO:0051873]; killing of cells of…	extracellular exosome [GO:0070062]; extracellular region [GO:0005576]; extracellular space [GO:0005615]	peptidase activity [GO:0008233]; RNA binding [GO:0003723]	2	1	2	2	3	3	1	3	2	1617900	323900	1154300	802470	1311500	1447100	404990	6395300	450360	20	6.4	20	16.4	26.4	26.4	10	26.4	20
F8VW18	DCTN2	Dynactin subunit 2	30.526	tr|F8VW18|F8VW18_HUMAN Dynactin subunit 2 (Fragment) OS=Homo sapiens OX=9606 GN=DCTN2 PE=1 SV=1;tr|F8W1I6|F8W1I6_HUMAN Dynactin subunit 2 OS=Homo sapiens OX=9606 GN=DCTN2 PE=1 SV=1;sp|Q13561|DCTN2_HUMAN Dynactin subunit 2 OS=Homo sapiens OX=9606 GN=DCTN2 P	-0.825331	0.959829	Not Sig.	microtubule-based process [GO:0007017]	centrosome [GO:0005813]; cytosol [GO:0005829]; dynactin complex [GO:0005869]	0	1	2	2	2	1	2	2	1	1	124330	76331	79343	88214	76882	98137	101160	132890	78672	6.8	10.1	10.1	10.1	6.8	10.1	10.1	6.8	6.8
Q16531	DDB1	DNA damage-binding protein 1	126.97	sp|Q16531|DDB1_HUMAN DNA damage-binding protein 1 OS=Homo sapiens OX=9606 GN=DDB1 PE=1 SV=1;tr|F5GY55|F5GY55_HUMAN DNA damage-binding protein 1 OS=Homo sapiens OX=9606 GN=DDB1 PE=1 SV=1	-0.333203	0.959829	Not Sig.	cellular response to DNA damage stimulus [GO:0006974]; DNA damage response, detection of DNA damage [GO:0042769]; DNA repair [GO:0006281]; global genome nucleotide-excision repair [GO:0070911]; histone H2A monoubiquitination [GO:0035518]; interaction with symbiont [GO:0051702]; negative regulation of apoptotic process [GO:0043066]; nucleotide-excision repair [GO:0006289]; nucleotide-excision repa…	Cul4A-RING E3 ubiquitin ligase complex [GO:0031464]; Cul4B-RING E3 ubiquitin ligase complex [GO:0031465]; Cul4-RING E3 ubiquitin ligase complex [GO:0080008]; cullin-RING ubiquitin ligase complex [GO:0031461]; cytoplasm [GO:0005737]; extracellular exosome [GO:0070062]; extracellular space [GO:0005615]; nuclear chromosome, telomeric region [GO:0000784]; nucleoplasm [GO:0005654]; nucleus [GO:0005634…	cullin family protein binding [GO:0097602]; damaged DNA binding [GO:0003684]; DNA binding [GO:0003677]; protein-containing complex binding [GO:0044877]; protein-macromolecule adaptor activity [GO:0030674]; WD40-repeat domain binding [GO:0071987]	16	6	8	11	12	14	6	13	10	5033100	456750	599400	671040	705160	799110	382970	3036700	724690	17.6	5.9	8.8	10.7	12.8	14.9	5.6	13.4	11
A0A1X7SBZ2	DDX17	Probable ATP-dependent RNA helicase DDX17	80.253	tr|A0A1X7SBZ2|A0A1X7SBZ2_HUMAN Probable ATP-dependent RNA helicase DDX17 OS=Homo sapiens OX=9606 GN=DDX17 PE=1 SV=1;tr|A0A1W2PQ51|A0A1W2PQ51_HUMAN Probable ATP-dependent RNA helicase DDX17 OS=Homo sapiens OX=9606 GN=DDX17 PE=1 SV=1;sp|Q92841|DDX17_HUMAN Pr	0.408234	0.959829	Not Sig.	0	nuclear speck [GO:0016607]	ATP binding [GO:0005524]; helicase activity [GO:0004386]; nucleic acid binding [GO:0003676]	19	8	12	7	14	7	5	18	11	64353000	1116500	2652900	529160	3283000	770470	512900	37708000	2105200	42.8	17.7	28.5	17.4	32.8	20.7	16.7	39.1	26.9
Q9NVP1	DDX18	ATP-dependent RNA helicase DDX18	75.406	sp|Q9NVP1|DDX18_HUMAN ATP-dependent RNA helicase DDX18 OS=Homo sapiens OX=9606 GN=DDX18 PE=1 SV=2	0.91893	0.959829	Not Sig.	cellular response to estradiol stimulus [GO:0071392]; maturation of LSU-rRNA from tricistronic rRNA transcript (SSU-rRNA, 5.8S rRNA, LSU-rRNA) [GO:0000463]	chromosome [GO:0005694]; membrane [GO:0016020]; nucleolus [GO:0005730]	ATP binding [GO:0005524]; RNA binding [GO:0003723]; RNA helicase activity [GO:0003724]	12	3	2	1	5	2	1	8	5	8483300	104770	121290	17630	207650	37637	21805	3595900	290030	26.3	6.7	4.5	1.6	11	5.1	1.6	16.6	11
Q9NR30	DDX21	Nucleolar RNA helicase 2	87.343	sp|Q9NR30|DDX21_HUMAN Nucleolar RNA helicase 2 OS=Homo sapiens OX=9606 GN=DDX21 PE=1 SV=5;sp|Q9NR30-2|DDX21_HUMAN Isoform 2 of Nucleolar RNA helicase 2 OS=Homo sapiens OX=9606 GN=DDX21	1.02859	0.959829	Not Sig.	defense response to virus [GO:0051607]; innate immune response [GO:0045087]; osteoblast differentiation [GO:0001649]; positive regulation of gene expression, epigenetic [GO:0045815]; positive regulation of I-kappaB kinase/NF-kappaB signaling [GO:0043123]; positive regulation of myeloid dendritic cell cytokine production [GO:0002735]; response to exogenous dsRNA [GO:0043330]; R-loop disassembly [G…	cytosol [GO:0005829]; membrane [GO:0016020]; mitochondrion [GO:0005739]; nucleolus [GO:0005730]; nucleoplasm [GO:0005654]	7SK snRNA binding [GO:0097322]; ATP binding [GO:0005524]; double-stranded RNA binding [GO:0003725]; identical protein binding [GO:0042802]; miRNA binding [GO:0035198]; RNA binding [GO:0003723]; RNA helicase activity [GO:0003724]; rRNA binding [GO:0019843]; snoRNA binding [GO:0030515]	21	8	13	5	18	10	11	19	13	46346000	392600	1777000	166840	2559600	485160	401320	39406000	1320300	37.3	13.4	24.5	11	32.8	17.8	19.8	34	25.9
Q9BUQ8	DDX23	Probable ATP-dependent RNA helicase DDX23	95.581	sp|Q9BUQ8|DDX23_HUMAN Probable ATP-dependent RNA helicase DDX23 OS=Homo sapiens OX=9606 GN=DDX23 PE=1 SV=3	0.741679	0.959829	Not Sig.	cis assembly of pre-catalytic spliceosome [GO:0000354]; mRNA splicing, via spliceosome [GO:0000398]; R-loop disassembly [GO:0062176]; RNA splicing [GO:0008380]; RNA splicing, via transesterification reactions [GO:0000375]	catalytic step 2 spliceosome [GO:0071013]; chromatin [GO:0000785]; extracellular exosome [GO:0070062]; nucleolus [GO:0005730]; nucleoplasm [GO:0005654]; nucleus [GO:0005634]; U4/U6 x U5 tri-snRNP complex [GO:0046540]; U5 snRNP [GO:0005682]	ATP binding [GO:0005524]; RNA binding [GO:0003723]; RNA helicase activity [GO:0003724]	8	0	4	2	3	1	2	8	0	3153100	0	119020	18328	103570	25149	36166	2354500	0	11.6	0	6.3	2.2	4.1	1.5	2.9	11	0
B7Z6D5	DDX27	Probable ATP-dependent RNA helicase DDX27	86.604	tr|B7Z6D5|B7Z6D5_HUMAN Probable ATP-dependent RNA helicase DDX27 OS=Homo sapiens OX=9606 GN=DDX27 PE=1 SV=1;sp|Q96GQ7|DDX27_HUMAN Probable ATP-dependent RNA helicase DDX27 OS=Homo sapiens OX=9606 GN=DDX27 PE=1 SV=2	1.28646	0.959829	Not Sig.	0	0	ATP binding [GO:0005524]; helicase activity [GO:0004386]; nucleic acid binding [GO:0003676]	19	2	6	2	8	3	2	17	5	10070000	66755	309600	30406	295370	85223	55665	7148300	243660	27.7	3.4	9.8	3.9	11.4	5.1	3.1	24.1	8.2
A0A0D9SFB3	DDX3X	ATP-dependent RNA helicase DDX3X;ATP-dependent RNA helicase DDX3Y	70.839	tr|A0A0D9SFB3|A0A0D9SFB3_HUMAN ATP-dependent RNA helicase DDX3X OS=Homo sapiens OX=9606 GN=DDX3X PE=1 SV=1;tr|A0A0D9SF53|A0A0D9SF53_HUMAN ATP-dependent RNA helicase DDX3X OS=Homo sapiens OX=9606 GN=DDX3X PE=1 SV=1;tr|A0A2R8YFS5|A0A2R8YFS5_HUMAN ATP-depende	0.382588	0.959829	Not Sig.	0	cytosol [GO:0005829]; nucleoplasm [GO:0005654]	ATP binding [GO:0005524]; helicase activity [GO:0004386]; nucleic acid binding [GO:0003676]	18	7	7	6	9	6	8	15	5	25795000	697670	504680	260920	778010	329640	381500	14125000	517980	38.4	14.8	19.1	11.2	22.7	18.6	18.6	34.5	13.1
J3KNN5	DDX41	Probable ATP-dependent RNA helicase DDX41	71.648	tr|J3KNN5|J3KNN5_HUMAN Probable ATP-dependent RNA helicase DDX41 (Fragment) OS=Homo sapiens OX=9606 GN=DDX41 PE=1 SV=1;sp|Q9UJV9|DDX41_HUMAN Probable ATP-dependent RNA helicase DDX41 OS=Homo sapiens OX=9606 GN=DDX41 PE=1 SV=2	-0.696494	0.959829	Not Sig.	0	0	0	14	16	19	18	21	18	21	19	11	9810300	4285500	7696000	5738200	7575300	6337000	6316200	11301000	5185300	24.5	27.2	33.3	30.2	35.5	31.9	36.6	32.3	18
A0A0A0MSJ0	DDX42	ATP-dependent RNA helicase DDX42	77.813	tr|A0A0A0MSJ0|A0A0A0MSJ0_HUMAN ATP-dependent RNA helicase DDX42 OS=Homo sapiens OX=9606 GN=DDX42 PE=1 SV=1;sp|Q86XP3-2|DDX42_HUMAN Isoform 2 of ATP-dependent RNA helicase DDX42 OS=Homo sapiens OX=9606 GN=DDX42;sp|Q86XP3|DDX42_HUMAN ATP-dependent RNA helica	1.24326	0.959829	Not Sig.	0	nuclear speck [GO:0016607]	ATP binding [GO:0005524]; helicase activity [GO:0004386]; nucleic acid binding [GO:0003676]	3	0	1	0	1	0	2	2	1	570840	0	92312	0	14695	0	61687	646830	19282	9.9	0	1.4	0	5.1	0	3.2	3.2	1.8
Q9H0S4	DDX47	Probable ATP-dependent RNA helicase DDX47	50.646	sp|Q9H0S4|DDX47_HUMAN Probable ATP-dependent RNA helicase DDX47 OS=Homo sapiens OX=9606 GN=DDX47 PE=1 SV=1;sp|Q9H0S4-2|DDX47_HUMAN Isoform 2 of Probable ATP-dependent RNA helicase DDX47 OS=Homo sapiens OX=9606 GN=DDX47	0.901005	0.959829	Not Sig.	extrinsic apoptotic signaling pathway via death domain receptors [GO:0008625]; mRNA processing [GO:0006397]; RNA splicing [GO:0008380]; rRNA processing [GO:0006364]	membrane [GO:0016020]; nucleolus [GO:0005730]; nucleoplasm [GO:0005654]; nucleus [GO:0005634]	ATP binding [GO:0005524]; RNA binding [GO:0003723]; RNA helicase activity [GO:0003724]	12	2	4	1	6	3	0	11	4	8725000	54047	201660	21007	277710	68507	0	4726200	153540	35.6	5.3	11.9	3.7	17.6	8.4	0	33.4	10.5
Q9Y2R4	DDX52	Probable ATP-dependent RNA helicase DDX52	67.497	sp|Q9Y2R4|DDX52_HUMAN Probable ATP-dependent RNA helicase DDX52 OS=Homo sapiens OX=9606 GN=DDX52 PE=1 SV=3	1.21112	0.959829	Not Sig.	maturation of SSU-rRNA [GO:0030490]; rRNA processing [GO:0006364]	membrane [GO:0016020]; nucleolus [GO:0005730]; nucleoplasm [GO:0005654]	ATP binding [GO:0005524]; RNA binding [GO:0003723]; RNA helicase activity [GO:0003724]	10	0	4	0	3	1	0	6	2	4678000	0	151420	0	138230	27992	0	2367000	87493	25.5	0	11.2	0	9.5	2.3	0	16.2	5
Q8TDD1	DDX54	ATP-dependent RNA helicase DDX54	98.594	sp|Q8TDD1|DDX54_HUMAN ATP-dependent RNA helicase DDX54 OS=Homo sapiens OX=9606 GN=DDX54 PE=1 SV=2;sp|Q8TDD1-2|DDX54_HUMAN Isoform 2 of ATP-dependent RNA helicase DDX54 OS=Homo sapiens OX=9606 GN=DDX54	0.655313	0.959829	Not Sig.	intracellular estrogen receptor signaling pathway [GO:0030520]; RNA metabolic process [GO:0016070]; RNA processing [GO:0006396]; rRNA processing [GO:0006364]	Golgi apparatus [GO:0005794]; membrane [GO:0016020]; nucleolus [GO:0005730]; nucleoplasm [GO:0005654]; nucleus [GO:0005634]	ATP binding [GO:0005524]; estrogen receptor binding [GO:0030331]; RNA binding [GO:0003723]; RNA helicase activity [GO:0003724]; signaling receptor binding [GO:0005102]; transcription corepressor activity [GO:0003714]	13	0	2	1	6	0	1	11	2	4050700	0	45144	17197	135250	0	11582	2490200	60908	17.9	0	2.7	1.2	8.2	0	1.4	15.4	3.1
Q9NY93-2	DDX56	Probable ATP-dependent RNA helicase DDX56	57.274	sp|Q9NY93-2|DDX56_HUMAN Isoform 2 of Probable ATP-dependent RNA helicase DDX56 OS=Homo sapiens OX=9606 GN=DDX56;sp|Q9NY93|DDX56_HUMAN Probable ATP-dependent RNA helicase DDX56 OS=Homo sapiens OX=9606 GN=DDX56 PE=1 SV=1;tr|H7C3E9|H7C3E9_HUMAN Probable ATP-d	0.421847	0.959829	Not Sig.	positive regulation of neuron projection development [GO:0010976]; rRNA processing [GO:0006364]	membrane [GO:0016020]; nucleolus [GO:0005730]	ATP binding [GO:0005524]; RNA binding [GO:0003723]; RNA helicase activity [GO:0003724]	7	1	3	0	4	0	0	6	0	2888800	17007	73133	0	126470	0	0	2114200	0	17.2	3.4	7.1	0	10.1	0	0	14.8	0
P26196	DDX6	Probable ATP-dependent RNA helicase DDX6	54.416	sp|P26196|DDX6_HUMAN Probable ATP-dependent RNA helicase DDX6 OS=Homo sapiens OX=9606 GN=DDX6 PE=1 SV=2;tr|Q8IV96|Q8IV96_HUMAN DDX6 protein OS=Homo sapiens OX=9606 GN=DDX6 PE=1 SV=1	-1.13261	0.959829	Not Sig.	cytoplasmic mRNA processing body assembly [GO:0033962]; exonucleolytic catabolism of deadenylated mRNA [GO:0043928]; negative regulation of neuron differentiation [GO:0045665]; spermatid differentiation [GO:0048515]; stem cell population maintenance [GO:0019827]; stress granule assembly [GO:0034063]; viral RNA genome packaging [GO:0019074]	chromatoid body [GO:0033391]; concave side of sperm head [GO:0061830]; cytoplasm [GO:0005737]; cytoplasmic ribonucleoprotein granule [GO:0036464]; cytoplasmic stress granule [GO:0010494]; cytosol [GO:0005829]; heterochromatin [GO:0000792]; membrane [GO:0016020]; mitochondrion [GO:0005739]; nucleolus [GO:0005730]; nucleus [GO:0005634]; outer dense fiber [GO:0001520]; P-body [GO:0000932]; perinucle…	ATP binding [GO:0005524]; cadherin binding [GO:0045296]; helicase activity [GO:0004386]; mRNA binding [GO:0003729]; protein domain specific binding [GO:0019904]; RNA binding [GO:0003723]; RNA helicase activity [GO:0003724]	6	1	2	4	4	3	2	7	0	2317300	88975	62168	209270	316440	141000	106140	2387200	0	18.8	3.9	5.6	12.6	14.5	8.7	4.8	22.4	0
Q4VXZ8	DECR2	Peroxisomal 2,4-dienoyl-CoA reductase	29.484	tr|Q4VXZ8|Q4VXZ8_HUMAN Peroxisomal 2,4-dienoyl-CoA reductase OS=Homo sapiens OX=9606 GN=DECR2 PE=1 SV=1;sp|Q9NUI1|DECR2_HUMAN Peroxisomal 2,4-dienoyl-CoA reductase OS=Homo sapiens OX=9606 GN=DECR2 PE=1 SV=1;tr|A0A0J9YWI0|A0A0J9YWI0_HUMAN Peroxisomal 2,4-di	-1.01869	0.959829	Not Sig.	0	0	0	2	2	3	3	3	3	2	2	2	448870	356840	506710	462630	533060	560290	303670	619770	354480	9.6	9.6	14.6	14.6	14.6	14.6	10.7	10.7	10.7
P35659	DEK	Protein DEK	42.674	sp|P35659|DEK_HUMAN Protein DEK OS=Homo sapiens OX=9606 GN=DEK PE=1 SV=1;tr|B4DFG0|B4DFG0_HUMAN cDNA FLJ53031, highly similar to Protein DEK OS=Homo sapiens OX=9606 GN=DEK PE=1 SV=1;sp|P35659-2|DEK_HUMAN Isoform 2 of Protein DEK OS=Homo sapiens OX=9606 GN=	1.25644	0.959829	Not Sig.	chromatin organization [GO:0006325]; positive regulation of gene expression, epigenetic [GO:0045815]; regulation of double-strand break repair [GO:2000779]; regulation of double-strand break repair via nonhomologous end joining [GO:2001032]; regulation of transcription by RNA polymerase II [GO:0006357]; signal transduction [GO:0007165]; transcription by RNA polymerase II [GO:0006366]; viral genom…	contractile fiber [GO:0043292]; nucleoplasm [GO:0005654]; nucleus [GO:0005634]	DNA binding [GO:0003677]; histone binding [GO:0042393]; RNA binding [GO:0003723]	9	4	6	1	8	3	2	8	4	29167000	202340	969670	27039	1058400	172940	35891	22366000	328660	28	16.8	19.7	3.5	25.3	9.1	7.2	25.3	14.1
O43143	DHX15	Pre-mRNA-splicing factor ATP-dependent RNA helicase DHX15	90.932	sp|O43143|DHX15_HUMAN Pre-mRNA-splicing factor ATP-dependent RNA helicase DHX15 OS=Homo sapiens OX=9606 GN=DHX15 PE=1 SV=2	1.33419	0.959829	Not Sig.	mRNA processing [GO:0006397]; mRNA splicing, via spliceosome [GO:0000398]; response to alkaloid [GO:0043279]; response to toxic substance [GO:0009636]; RNA splicing [GO:0008380]	nuclear speck [GO:0016607]; nucleolus [GO:0005730]; nucleoplasm [GO:0005654]; nucleus [GO:0005634]; spliceosomal complex [GO:0005681]; U12-type spliceosomal complex [GO:0005689]	ATP binding [GO:0005524]; double-stranded RNA binding [GO:0003725]; RNA binding [GO:0003723]; RNA helicase activity [GO:0003724]	22	5	9	5	13	4	3	20	6	21689000	216790	639590	134630	696080	188840	95942	14589000	372660	35.6	8.7	15.7	10.2	21.1	9.3	4.5	30.1	9.1
A0A140T947	DHX16	Putative pre-mRNA-splicing factor ATP-dependent RNA helicase DHX16	76.932	tr|A0A140T947|A0A140T947_HUMAN Pre-mRNA-splicing factor ATP-dependent RNA helicase DHX16 (Fragment) OS=Homo sapiens OX=9606 GN=DHX16 PE=1 SV=1;sp|O60231|DHX16_HUMAN Pre-mRNA-splicing factor ATP-dependent RNA helicase DHX16 OS=Homo sapiens OX=9606 GN=DHX16	0.708172	0.959829	Not Sig.	0	0	ATP binding [GO:0005524]; nucleic acid binding [GO:0003676]	4	0	2	0	0	0	2	4	2	702420	0	54785	0	0	0	20351	442430	60026	11.7	0	4.3	1.3	1.3	1.3	5.8	10.3	5.1
H7BXY3	DHX30	Putative ATP-dependent RNA helicase DHX30	130.55	tr|H7BXY3|H7BXY3_HUMAN ATP-dependent RNA helicase DHX30 OS=Homo sapiens OX=9606 GN=DHX30 PE=1 SV=1;sp|Q7L2E3-3|DHX30_HUMAN Isoform 3 of ATP-dependent RNA helicase DHX30 OS=Homo sapiens OX=9606 GN=DHX30;sp|Q7L2E3|DHX30_HUMAN ATP-dependent RNA helicase DHX30	0.522038	0.959829	Not Sig.	0	cytosol [GO:0005829]; mitochondrion [GO:0005739]	ATP binding [GO:0005524]; helicase activity [GO:0004386]; nucleic acid binding [GO:0003676]	9	2	2	0	4	2	2	8	0	2267600	57890	37311	0	91812	27770	34775	1365500	0	10.5	2.2	1.7	0	4.7	1.7	2.2	9.3	0
Q9H6R0	DHX33	Putative ATP-dependent RNA helicase DHX33	78.873	sp|Q9H6R0|DHX33_HUMAN ATP-dependent RNA helicase DHX33 OS=Homo sapiens OX=9606 GN=DHX33 PE=1 SV=2;tr|I3L1L6|I3L1L6_HUMAN ATP-dependent RNA helicase DHX33 (Fragment) OS=Homo sapiens OX=9606 GN=DHX33 PE=1 SV=1	-1.03899	0.959829	Not Sig.	positive regulation of MAPK cascade [GO:0043410]; positive regulation of NF-kappaB transcription factor activity [GO:0051092]; positive regulation of NLRP3 inflammasome complex assembly [GO:1900227]; positive regulation of transcription by RNA polymerase I [GO:0045943]; positive regulation of type I interferon production [GO:0032481]; translational initiation [GO:0006413]	cytoplasm [GO:0005737]; NLRP3 inflammasome complex [GO:0072559]; nucleolus [GO:0005730]; nucleoplasm [GO:0005654]; nucleus [GO:0005634]	activating transcription factor binding [GO:0033613]; ATP binding [GO:0005524]; double-stranded RNA binding [GO:0003725]; mRNA binding [GO:0003729]; rDNA binding [GO:0000182]; ribosomal large subunit binding [GO:0043023]; RNA binding [GO:0003723]; RNA helicase activity [GO:0003724]	7	6	7	7	8	8	8	7	5	1449100	338640	540040	528070	817160	808330	455290	1332200	380340	13.7	9.9	11.9	12	13.3	15	13.3	12.9	10.5
Q08211	DHX9	ATP-dependent RNA helicase A	140.96	sp|Q08211|DHX9_HUMAN ATP-dependent RNA helicase A OS=Homo sapiens OX=9606 GN=DHX9 PE=1 SV=4	1.00864	0.959829	Not Sig.	alternative mRNA splicing, via spliceosome [GO:0000380]; cellular protein-containing complex assembly [GO:0034622]; cellular response to exogenous dsRNA [GO:0071360]; cellular response to tumor necrosis factor [GO:0071356]; CRD-mediated mRNA stabilization [GO:0070934]; DNA duplex unwinding [GO:0032508]; DNA replication [GO:0006260]; DNA-templated transcription, termination [GO:0006353]; DNA-templ…	actin cytoskeleton [GO:0015629]; centrosome [GO:0005813]; CRD-mediated mRNA stability complex [GO:0070937]; cytoplasm [GO:0005737]; cytoplasmic ribonucleoprotein granule [GO:0036464]; cytosol [GO:0005829]; membrane [GO:0016020]; nuclear body [GO:0016604]; nuclear stress granule [GO:0097165]; nucleolus [GO:0005730]; nucleoplasm [GO:0005654]; nucleus [GO:0005634]; perichromatin fibrils [GO:0005726]…	3'-5' DNA/RNA helicase activity [GO:0033679]; 3'-5' DNA helicase activity [GO:0043138]; 3'-5' RNA helicase activity [GO:0034458]; ATPase activity [GO:0016887]; ATP binding [GO:0005524]; chromatin DNA binding [GO:0031490]; DNA binding [GO:0003677]; DNA helicase activity [GO:0003678]; DNA replication origin binding [GO:0003688]; double-stranded DNA binding [GO:0003690]; double-stranded RNA binding …	30	13	21	6	14	14	10	26	13	48140000	3470800	2168800	164760	1467200	891130	462040	37406000	1919100	31.7	15.4	22.6	6.9	14.7	16.5	11.3	27.2	14.7
Q5HYB6	DKFZp686J1372	Tropomyosin alpha-3 chain	27.175	tr|Q5HYB6|Q5HYB6_HUMAN Epididymis luminal protein 189 OS=Homo sapiens OX=9606 GN=TPM3 PE=1 SV=1;tr|A0A087WWU8|A0A087WWU8_HUMAN Tropomyosin alpha-3 chain OS=Homo sapiens OX=9606 GN=TPM3 PE=1 SV=1;sp|P06753-3|TPM3_HUMAN Isoform 3 of Tropomyosin alpha-3 chain	-0.661478	0.959829	Not Sig.	0	0	0	4	3	3	4	2	3	3	3	2	2576400	472640	365410	925270	666010	758200	720950	1477300	291660	24.6	19.4	19.8	24.6	19	24.1	19.8	19.4	10.3
Q9NPF5	DMAP1	DNA methyltransferase 1-associated protein 1	52.992	sp|Q9NPF5|DMAP1_HUMAN DNA methyltransferase 1-associated protein 1 OS=Homo sapiens OX=9606 GN=DMAP1 PE=1 SV=1;tr|Q5TG40|Q5TG40_HUMAN DNA methyltransferase 1-associated protein 1 (Fragment) OS=Homo sapiens OX=9606 GN=DMAP1 PE=1 SV=1	-0.545848	0.959829	Not Sig.	DNA methylation [GO:0006306]; DNA repair [GO:0006281]; histone exchange [GO:0043486]; histone H2A acetylation [GO:0043968]; histone H4 acetylation [GO:0043967]; negative regulation of transcription, DNA-templated [GO:0045892]; negative regulation of transcription by RNA polymerase II [GO:0000122]; positive regulation of protein import into nucleus [GO:0042307]; regulation of growth [GO:0040008]; …	cytoplasm [GO:0005737]; cytosol [GO:0005829]; NuA4 histone acetyltransferase complex [GO:0035267]; nucleoplasm [GO:0005654]; nucleus [GO:0005634]; replication fork [GO:0005657]; Swr1 complex [GO:0000812]	RNA polymerase II repressing transcription factor binding [GO:0001103]; transcription corepressor activity [GO:0003714]	7	6	7	8	6	8	7	7	8	3619200	859230	1797400	1367800	1203400	1610800	1253100	5076700	1768500	25.5	20.8	24.2	26.3	20.1	26.3	24.2	25.5	26.3
P31689	DNAJA1	DnaJ homolog subfamily A member 1	44.868	sp|P31689|DNJA1_HUMAN DnaJ homolog subfamily A member 1 OS=Homo sapiens OX=9606 GN=DNAJA1 PE=1 SV=2;sp|P31689-2|DNJA1_HUMAN Isoform 2 of DnaJ homolog subfamily A member 1 OS=Homo sapiens OX=9606 GN=DNAJA1	0.714643	0.959829	Not Sig.	negative regulation of apoptotic process [GO:0043066]; negative regulation of establishment of protein localization to mitochondrion [GO:1903748]; negative regulation of JUN kinase activity [GO:0043508]; negative regulation of nitrosative stress-induced intrinsic apoptotic signaling pathway [GO:1905259]; negative regulation of protein ubiquitination [GO:0031397]; positive regulation of apoptotic …	cytoplasmic side of endoplasmic reticulum membrane [GO:0098554]; cytosol [GO:0005829]; extracellular exosome [GO:0070062]; membrane [GO:0016020]; microtubule cytoskeleton [GO:0015630]; mitochondrion [GO:0005739]; nucleus [GO:0005634]; perinuclear region of cytoplasm [GO:0048471]	ATPase activator activity [GO:0001671]; ATP binding [GO:0005524]; C3HC4-type RING finger domain binding [GO:0055131]; chaperone binding [GO:0051087]; G protein-coupled receptor binding [GO:0001664]; Hsp70 protein binding [GO:0030544]; low-density lipoprotein particle receptor binding [GO:0050750]; metal ion binding [GO:0046872]; Tat protein binding [GO:0030957]; ubiquitin protein ligase binding […	4	4	3	3	2	3	3	2	4	1587100	254190	392860	229310	211210	194530	560690	1138800	718720	15.6	15.6	12.8	12.8	6.5	9.3	12.8	9.6	12.6
Q96EY1	DNAJA3	DnaJ homolog subfamily A member 3, mitochondrial	52.488	sp|Q96EY1|DNJA3_HUMAN DnaJ homolog subfamily A member 3, mitochondrial OS=Homo sapiens OX=9606 GN=DNAJA3 PE=1 SV=2;sp|Q96EY1-2|DNJA3_HUMAN Isoform 2 of DnaJ homolog subfamily A member 3, mitochondrial OS=Homo sapiens OX=9606 GN=DNAJA3;sp|Q96EY1-3|DNJA3_HUM	-0.39848	0.959829	Not Sig.	activation-induced cell death of T cells [GO:0006924]; activation of cysteine-type endopeptidase activity involved in apoptotic process [GO:0006919]; cell aging [GO:0007569]; mitochondrial DNA replication [GO:0006264]; mitochondrion organization [GO:0007005]; negative regulation of apoptotic process [GO:0043066]; negative regulation of cell population proliferation [GO:0008285]; negative regulati…	cytoplasm [GO:0005737]; cytosol [GO:0005829]; extrinsic component of plasma membrane [GO:0019897]; intracellular membrane-bounded organelle [GO:0043231]; mitochondrial matrix [GO:0005759]; mitochondrial nucleoid [GO:0042645]; mitochondrion [GO:0005739]; neuromuscular junction [GO:0031594]; nucleus [GO:0005634]; postsynaptic membrane [GO:0045211]	ATP binding [GO:0005524]; GTPase regulator activity [GO:0030695]; Hsp70 protein binding [GO:0030544]; IkappaB kinase complex binding [GO:0106137]; interferon-gamma receptor binding [GO:0005133]; metal ion binding [GO:0046872]; NF-kappaB binding [GO:0051059]; protein-containing complex binding [GO:0044877]; protein kinase binding [GO:0019901]; transcription factor binding [GO:0008134]; unfolded pr…	6	5	7	5	7	6	6	7	6	3076900	1335500	1227200	923920	1202200	1202000	1125900	3676300	1376800	16.7	16.5	21.5	15.6	21.5	19	16.7	21.5	19
C9JB42	DNAJB6	DnaJ homolog subfamily B member 6;DnaJ homolog subfamily B member 3	7.8818	tr|C9JB42|C9JB42_HUMAN DnaJ homolog subfamily B member 6 (Fragment) OS=Homo sapiens OX=9606 GN=DNAJB6 PE=1 SV=1;tr|C9JDR7|C9JDR7_HUMAN DnaJ homolog subfamily B member 6 (Fragment) OS=Homo sapiens OX=9606 GN=DNAJB6 PE=1 SV=1;tr|C9JDX6|C9JDX6_HUMAN DnaJ homo	0.372371	0.959829	Not Sig.	0	0	0	2	0	2	1	1	0	2	1	0	615820	0	131120	31087	36951	0	107440	340060	0	36.4	0	36.4	16.7	16.7	0	36.4	19.7	0
O75937	DNAJC8	DnaJ homolog subfamily C member 8	29.841	sp|O75937|DNJC8_HUMAN DnaJ homolog subfamily C member 8 OS=Homo sapiens OX=9606 GN=DNAJC8 PE=1 SV=2	0.80835	0.959829	Not Sig.	mRNA splicing, via spliceosome [GO:0000398]	cytosol [GO:0005829]; intercellular bridge [GO:0045171]; nucleoplasm [GO:0005654]; nucleus [GO:0005634]	Hsp70 protein binding [GO:0030544]	3	1	1	1	2	1	2	2	0	1503400	74441	39852	27222	157470	24951	89538	594830	0	24.1	10.3	10.7	10.7	13.8	10.3	20.9	20.9	0
Q5QJE6	DNTTIP2	Deoxynucleotidyltransferase terminal-interacting protein 2	84.468	sp|Q5QJE6|TDIF2_HUMAN Deoxynucleotidyltransferase terminal-interacting protein 2 OS=Homo sapiens OX=9606 GN=DNTTIP2 PE=1 SV=2;tr|J3KP30|J3KP30_HUMAN Deoxynucleotidyltransferase terminal-interacting protein 2 OS=Homo sapiens OX=9606 GN=DNTTIP2 PE=1 SV=1	2.29394	0.959829	Not Sig.	0	nucleolus [GO:0005730]; nucleoplasm [GO:0005654]	RNA binding [GO:0003723]	11	2	6	0	5	0	0	11	5	8676600	45979	263940	0	207940	0	0	6325600	285000	23	4	10.4	0	8.6	0	0	22.8	9.1
Q5QPK2	DPM1	Dolichol-phosphate mannosyltransferase subunit 1	32.426	tr|Q5QPK2|Q5QPK2_HUMAN Dolichol-phosphate mannosyltransferase subunit 1 OS=Homo sapiens OX=9606 GN=DPM1 PE=1 SV=1;tr|H0Y368|H0Y368_HUMAN Dolichol-phosphate mannosyltransferase subunit 1 (Fragment) OS=Homo sapiens OX=9606 GN=DPM1 PE=1 SV=1;sp|O60762|DPM1_HU	-0.59164	0.959829	Not Sig.	dolichol metabolic process [GO:0019348]; GDP-mannose metabolic process [GO:0019673]; protein glycosylation [GO:0006486]	endoplasmic reticulum [GO:0005783]	alcohol binding [GO:0043178]; dolichyl-phosphate beta-D-mannosyltransferase activity [GO:0004582]; mannose binding [GO:0005537]	6	4	6	5	5	6	5	4	4	2102200	338890	1396700	834290	1172900	1371000	1242800	2351800	1083600	24.4	15	24.4	20.6	21.3	24.4	20.2	17.1	16.4
Q01658	DR1	Protein Dr1	19.443	sp|Q01658|NC2B_HUMAN Protein Dr1 OS=Homo sapiens OX=9606 GN=DR1 PE=1 SV=1	-0.805393	0.959829	Not Sig.	chromatin remodeling [GO:0006338]; histone H3 acetylation [GO:0043966]; negative regulation of transcription by RNA polymerase II [GO:0000122]; positive regulation of transcription by RNA polymerase II [GO:0045944]; regulation of RNA polymerase II transcription preinitiation complex assembly [GO:0045898]	Ada2/Gcn5/Ada3 transcription activator complex [GO:0005671]; negative cofactor 2 complex [GO:0017054]; nucleoplasm [GO:0005654]	core promoter sequence-specific DNA binding [GO:0001046]; DNA binding [GO:0003677]; DNA-binding transcription factor activity, RNA polymerase II-specific [GO:0000981]; protein heterodimerization activity [GO:0046982]; TBP-class protein binding [GO:0017025]; transcription corepressor activity [GO:0003714]; transcription factor binding [GO:0008134]	4	0	1	2	3	1	1	3	0	1883000	0	91034	66239	175110	68080	56326	1008000	0	33.5	0	7.4	15.3	19.9	7.4	7.4	29	0
Q9Y295	DRG1	Developmentally-regulated GTP-binding protein 1	40.542	sp|Q9Y295|DRG1_HUMAN Developmentally-regulated GTP-binding protein 1 OS=Homo sapiens OX=9606 GN=DRG1 PE=1 SV=1	-0.698799	0.959829	Not Sig.	cytoplasmic translation [GO:0002181]; multicellular organism development [GO:0007275]; positive regulation of microtubule polymerization [GO:0031116]; regulation of mitotic spindle assembly [GO:1901673]; transcription, DNA-templated [GO:0006351]	cytoplasm [GO:0005737]; cytosol [GO:0005829]; membrane [GO:0016020]; nuclear body [GO:0016604]; nucleus [GO:0005634]; polysome [GO:0005844]	GTPase activity [GO:0003924]; GTP binding [GO:0005525]; identical protein binding [GO:0042802]; microtubule binding [GO:0008017]; potassium ion binding [GO:0030955]; transcription factor binding [GO:0008134]	6	6	5	5	5	4	6	4	4	1060000	482160	596650	559960	775970	573470	734670	981610	578690	23.7	22.1	18.3	17.7	18.3	13.6	23.7	17.4	15.3
Q08554-2	DSC1	Desmocollin-1	93.834	sp|Q08554-2|DSC1_HUMAN Isoform 1B of Desmocollin-1 OS=Homo sapiens OX=9606 GN=DSC1;sp|Q08554|DSC1_HUMAN Desmocollin-1 OS=Homo sapiens OX=9606 GN=DSC1 PE=1 SV=2	1.67676	0.959829	Not Sig.	cell-cell adhesion [GO:0098609]; cornification [GO:0070268]; homophilic cell adhesion via plasma membrane adhesion molecules [GO:0007156]; keratinization [GO:0031424]; neutrophil degranulation [GO:0043312]	cell-cell junction [GO:0005911]; cornified envelope [GO:0001533]; desmosome [GO:0030057]; extracellular exosome [GO:0070062]; ficolin-1-rich granule membrane [GO:0101003]; gap junction [GO:0005921]; integral component of membrane [GO:0016021]; membrane [GO:0016020]; plasma membrane [GO:0005886]	calcium ion binding [GO:0005509]	2	5	4	4	3	1	4	5	6	84087	737600	392150	661300	248830	88194	154760	1875800	2036300	2.6	6.5	5.7	5	3.9	1.3	5	6.5	7.9
Q02413	DSG1	Desmoglein-1	113.75	sp|Q02413|DSG1_HUMAN Desmoglein-1 OS=Homo sapiens OX=9606 GN=DSG1 PE=1 SV=2	-0.649263	0.959829	Not Sig.	calcium-dependent cell-cell adhesion via plasma membrane cell adhesion molecules [GO:0016339]; cell-cell adhesion [GO:0098609]; cell-cell junction assembly [GO:0007043]; cornification [GO:0070268]; homophilic cell adhesion via plasma membrane adhesion molecules [GO:0007156]; keratinization [GO:0031424]; maternal process involved in female pregnancy [GO:0060135]; neutrophil degranulation [GO:00433…	apical plasma membrane [GO:0016324]; cornified envelope [GO:0001533]; cytoplasmic side of plasma membrane [GO:0009898]; cytosol [GO:0005829]; desmosome [GO:0030057]; ficolin-1-rich granule membrane [GO:0101003]; integral component of membrane [GO:0016021]; lateral plasma membrane [GO:0016328]; plasma membrane [GO:0005886]	calcium ion binding [GO:0005509]; gamma-catenin binding [GO:0045295]; toxic substance binding [GO:0015643]	6	13	8	14	12	16	11	15	16	1101200	5178800	1585800	4145900	1888900	4448400	1140700	7166000	9166200	8.2	19.9	12	16.4	17.6	18.4	15.3	21.8	22.6
Q14126	DSG2	Desmoglein-2	122.29	sp|Q14126|DSG2_HUMAN Desmoglein-2 OS=Homo sapiens OX=9606 GN=DSG2 PE=1 SV=2	-0.629176	0.959829	Not Sig.	bundle of His cell-Purkinje myocyte adhesion involved in cell communication [GO:0086073]; cell adhesion [GO:0007155]; cell-cell adhesion [GO:0098609]; cornification [GO:0070268]; desmosome organization [GO:0002934]; homophilic cell adhesion via plasma membrane adhesion molecules [GO:0007156]; keratinization [GO:0031424]; maternal process involved in female pregnancy [GO:0060135]; Purkinje myocyte…	apical plasma membrane [GO:0016324]; cell-cell junction [GO:0005911]; cell junction [GO:0030054]; cell surface [GO:0009986]; cornified envelope [GO:0001533]; desmosome [GO:0030057]; extracellular exosome [GO:0070062]; integral component of membrane [GO:0016021]; intercalated disc [GO:0014704]; intracellular membrane-bounded organelle [GO:0043231]; lateral plasma membrane [GO:0016328]; plasma memb…	calcium ion binding [GO:0005509]; cell adhesion molecule binding [GO:0050839]; cell adhesive protein binding involved in bundle of His cell-Purkinje myocyte communication [GO:0086083]	9	4	7	9	8	5	4	9	5	2730400	117260	209200	631940	679400	219310	77972	2388800	152300	12.1	6.4	9.3	12.4	10.9	6.8	5.5	12.4	6.4
H7C2Q8	EBNA1BP2	Probable rRNA-processing protein EBP2	40.684	tr|H7C2Q8|H7C2Q8_HUMAN EBNA1 binding protein 2, isoform CRA_d OS=Homo sapiens OX=9606 GN=EBNA1BP2 PE=1 SV=1;sp|Q99848|EBP2_HUMAN Probable rRNA-processing protein EBP2 OS=Homo sapiens OX=9606 GN=EBNA1BP2 PE=1 SV=2	0.716492	0.959829	Not Sig.	0	nucleolus [GO:0005730]	0	8	3	6	1	5	3	1	8	2	11978000	155310	489350	18128	427410	106780	22976	7512000	120400	26.3	11.6	19.4	6.1	19.1	13	6.1	27.4	8.3
Q13011	ECH1	Delta(3,5)-Delta(2,4)-dienoyl-CoA isomerase, mitochondrial	35.816	sp|Q13011|ECH1_HUMAN Delta(3,5)-Delta(2,4)-dienoyl-CoA isomerase, mitochondrial OS=Homo sapiens OX=9606 GN=ECH1 PE=1 SV=2;tr|M0R248|M0R248_HUMAN Delta(3,5)-Delta(2,4)-dienoyl-CoA isomerase, mitochondrial (Fragment) OS=Homo sapiens OX=9606 GN=ECH1 PE=1 SV=1	-1.40345	0.959829	Not Sig.	fatty acid beta-oxidation [GO:0006635]; protein targeting to peroxisome [GO:0006625]	cytosol [GO:0005829]; extracellular exosome [GO:0070062]; membrane [GO:0016020]; mitochondrion [GO:0005739]; peroxisomal matrix [GO:0005782]; peroxisome [GO:0005777]	delta3,5-delta2,4-dienoyl-CoA isomerase activity [GO:0051750]	0	0	2	2	2	1	0	2	0	0	0	47869	151970	95926	77174	0	229160	0	0	0	7.6	7.6	7.6	4.6	0	7.6	0
Q16610-2	ECM1	Extracellular matrix protein 1	46.099	sp|Q16610-2|ECM1_HUMAN Isoform 2 of Extracellular matrix protein 1 OS=Homo sapiens OX=9606 GN=ECM1;sp|Q16610|ECM1_HUMAN Extracellular matrix protein 1 OS=Homo sapiens OX=9606 GN=ECM1 PE=1 SV=2;sp|Q16610-4|ECM1_HUMAN Isoform 4 of Extracellular matrix protei	-0.719904	0.959829	Not Sig.	angiogenesis [GO:0001525]; biomineral tissue development [GO:0031214]; chondrocyte development [GO:0002063]; endochondral bone growth [GO:0003416]; inflammatory response [GO:0006954]; negative regulation of bone mineralization [GO:0030502]; negative regulation of cytokine-mediated signaling pathway [GO:0001960]; negative regulation of peptidase activity [GO:0010466]; ossification [GO:0001503]; pl…	collagen-containing extracellular matrix [GO:0062023]; extracellular exosome [GO:0070062]; extracellular matrix [GO:0031012]; extracellular region [GO:0005576]; extracellular space [GO:0005615]; platelet dense granule lumen [GO:0031089]	enzyme binding [GO:0019899]; interleukin-2 receptor binding [GO:0005134]; laminin binding [GO:0043236]; protease binding [GO:0002020]; protein C-terminus binding [GO:0008022]	1	3	2	2	2	3	2	2	3	92994	540680	161780	190040	106040	305300	92265	260370	342210	3.4	8.7	6.5	6.5	6.5	8.7	6.5	6.5	8.7
Q6P2E9	EDC4	Enhancer of mRNA-decapping protein 4	151.66	sp|Q6P2E9|EDC4_HUMAN Enhancer of mRNA-decapping protein 4 OS=Homo sapiens OX=9606 GN=EDC4 PE=1 SV=1;sp|Q6P2E9-2|EDC4_HUMAN Isoform 2 of Enhancer of mRNA-decapping protein 4 OS=Homo sapiens OX=9606 GN=EDC4	-0.693476	0.959829	Not Sig.	deadenylation-independent decapping of nuclear-transcribed mRNA [GO:0031087]; exonucleolytic catabolism of deadenylated mRNA [GO:0043928]	cytoplasm [GO:0005737]; cytoplasmic ribonucleoprotein granule [GO:0036464]; cytosol [GO:0005829]; membrane [GO:0016020]; nucleoplasm [GO:0005654]; nucleus [GO:0005634]; P-body [GO:0000932]	0	7	0	2	1	2	1	1	5	0	1387400	0	68451	25091	49152	42608	15418	748370	0	8.9	0	1.9	1.1	2.2	1.1	0.8	7.1	0
P24534	EEF1B2	Elongation factor 1-beta	24.763	sp|P24534|EF1B_HUMAN Elongation factor 1-beta OS=Homo sapiens OX=9606 GN=EEF1B2 PE=1 SV=3	-1.30154	0.959829	Not Sig.	response to ethanol [GO:0045471]; translational elongation [GO:0006414]	cytoplasm [GO:0005737]; cytosol [GO:0005829]; eukaryotic translation elongation factor 1 complex [GO:0005853]	guanyl-nucleotide exchange factor activity [GO:0005085]; translation elongation factor activity [GO:0003746]	2	2	3	3	2	3	3	3	2	575880	243710	317370	452860	522140	480900	494690	710760	343540	15.6	14.7	23.6	25.3	19.6	18.7	23.6	23.6	10.7
P29692	EEF1D	Elongation factor 1-delta	31.121	sp|P29692|EF1D_HUMAN Elongation factor 1-delta OS=Homo sapiens OX=9606 GN=EEF1D PE=1 SV=5;tr|E9PK01|E9PK01_HUMAN Elongation factor 1-delta (Fragment) OS=Homo sapiens OX=9606 GN=EEF1D PE=1 SV=1;sp|P29692-2|EF1D_HUMAN Isoform 2 of Elongation factor 1-delta O	-0.653603	0.959829	Not Sig.	cellular response to ionizing radiation [GO:0071479]; mRNA transcription [GO:0009299]; positive regulation of I-kappaB kinase/NF-kappaB signaling [GO:0043123]; regulation of cell death [GO:0010941]; translational elongation [GO:0006414]	cytoplasm [GO:0005737]; cytosol [GO:0005829]; eukaryotic translation elongation factor 1 complex [GO:0005853]; fibrillar center [GO:0001650]; nucleoplasm [GO:0005654]; nucleus [GO:0005634]	activating transcription factor binding [GO:0033613]; cadherin binding [GO:0045296]; DNA binding [GO:0003677]; guanyl-nucleotide exchange factor activity [GO:0005085]; heat shock protein binding [GO:0031072]; translation elongation factor activity [GO:0003746]; translation factor activity, RNA binding [GO:0008135]	4	3	4	3	3	3	4	2	4	1052500	292540	399510	464940	532860	366300	651050	665660	344790	24.2	17.1	24.2	15.7	19.9	11.7	24.6	11.4	21.7
Q96C19	EFHD2	EF-hand domain-containing protein D2	26.697	sp|Q96C19|EFHD2_HUMAN EF-hand domain-containing protein D2 OS=Homo sapiens OX=9606 GN=EFHD2 PE=1 SV=1;tr|H0Y4Y4|H0Y4Y4_HUMAN EF-hand domain-containing protein D2 (Fragment) OS=Homo sapiens OX=9606 GN=EFHD2 PE=1 SV=1	-1.72915	0.959829	Not Sig.	0	membrane raft [GO:0045121]	cadherin binding [GO:0045296]; calcium ion binding [GO:0005509]	4	1	1	2	2	4	1	5	1	3688200	105800	87916	215410	365770	169270	54696	2151500	45024	22.1	9.2	9.2	12.1	12.9	22.1	5	25.8	3.8
Q15029-2	EFTUD2	116 kDa U5 small nuclear ribonucleoprotein component	105.38	sp|Q15029-2|U5S1_HUMAN Isoform 2 of 116 kDa U5 small nuclear ribonucleoprotein component OS=Homo sapiens OX=9606 GN=EFTUD2;sp|Q15029|U5S1_HUMAN 116 kDa U5 small nuclear ribonucleoprotein component OS=Homo sapiens OX=9606 GN=EFTUD2 PE=1 SV=1;sp|Q15029-3|U5S	0.860549	0.959829	Not Sig.	cellular response to drug [GO:0035690]; mRNA splicing, via spliceosome [GO:0000398]; response to cocaine [GO:0042220]	Cajal body [GO:0015030]; catalytic step 2 spliceosome [GO:0071013]; cytosol [GO:0005829]; intracellular membrane-bounded organelle [GO:0043231]; membrane [GO:0016020]; nuclear speck [GO:0016607]; nucleoplasm [GO:0005654]; nucleus [GO:0005634]; ribonucleoprotein complex [GO:1990904]; U2-type catalytic step 2 spliceosome [GO:0071007]; U2-type precatalytic spliceosome [GO:0071005]; U4/U6 x U5 tri-sn…	GTPase activity [GO:0003924]; GTP binding [GO:0005525]; RNA binding [GO:0003723]; U5 snRNA binding [GO:0030623]	23	8	7	5	9	6	4	23	4	19817000	445840	359740	121690	635530	206770	224900	12585000	477320	37.5	16.3	11.4	8	14.3	14.2	11	38	8.2
Q9H9B1	EHMT1	Histone-lysine N-methyltransferase EHMT1	141.46	sp|Q9H9B1|EHMT1_HUMAN Histone-lysine N-methyltransferase EHMT1 OS=Homo sapiens OX=9606 GN=EHMT1 PE=1 SV=4;tr|A0A1B0GV09|A0A1B0GV09_HUMAN Histone-lysine N-methyltransferase EHMT1 OS=Homo sapiens OX=9606 GN=EHMT1 PE=1 SV=1;sp|Q9H9B1-3|EHMT1_HUMAN Isoform 3 o	0.542638	0.959829	Not Sig.	chromatin organization [GO:0006325]; DNA methylation [GO:0006306]; histone methylation [GO:0016571]; negative regulation of G0 to G1 transition [GO:0070317]; negative regulation of transcription, DNA-templated [GO:0045892]; negative regulation of transcription by RNA polymerase II [GO:0000122]; peptidyl-lysine dimethylation [GO:0018027]; peptidyl-lysine monomethylation [GO:0018026]; positive regu…	chromosome [GO:0005694]; nuclear body [GO:0016604]; nucleoplasm [GO:0005654]; nucleus [GO:0005634]	C2H2 zinc finger domain binding [GO:0070742]; histone-lysine N-methyltransferase activity [GO:0018024]; histone methyltransferase activity (H3-K27 specific) [GO:0046976]; histone methyltransferase activity (H3-K9 specific) [GO:0046974]; methyltransferase activity [GO:0008168]; p53 binding [GO:0002039]; protein-lysine N-methyltransferase activity [GO:0016279]; zinc ion binding [GO:0008270]	6	0	3	0	3	1	0	6	2	1272700	0	61146	0	68363	9952.7	0	1072900	37178	8	0	3.9	0	4.3	1.9	0	8	3.1
P19525	EIF2AK2	Interferon-induced, double-stranded RNA-activated protein kinase	62.094	sp|P19525|E2AK2_HUMAN Interferon-induced, double-stranded RNA-activated protein kinase OS=Homo sapiens OX=9606 GN=EIF2AK2 PE=1 SV=2;sp|P19525-2|E2AK2_HUMAN Isoform 2 of Interferon-induced, double-stranded RNA-activated protein kinase OS=Homo sapiens OX=960	0.867375	0.959829	Not Sig.	activation of MAPKK activity [GO:0000186]; cellular response to amino acid starvation [GO:0034198]; defense response to virus [GO:0051607]; endoplasmic reticulum unfolded protein response [GO:0030968]; innate immune response [GO:0045087]; mitigation of host immune response by virus [GO:0030683]; negative regulation of apoptotic process [GO:0043066]; negative regulation of cell population prolifer…	cytoplasm [GO:0005737]; cytosol [GO:0005829]; membrane [GO:0016020]; nucleus [GO:0005634]; perinuclear region of cytoplasm [GO:0048471]; ribosome [GO:0005840]	ATP binding [GO:0005524]; double-stranded RNA binding [GO:0003725]; eukaryotic translation initiation factor 2alpha kinase activity [GO:0004694]; identical protein binding [GO:0042802]; non-membrane spanning protein tyrosine kinase activity [GO:0004715]; protein kinase activity [GO:0004672]; protein phosphatase regulator activity [GO:0019888]; protein serine/threonine kinase activity [GO:0004674]…	12	6	5	3	7	2	3	11	6	7975900	376360	237030	42325	157950	34395	103370	3659500	297650	26.5	14.7	11.1	6.7	15.6	4.9	7.3	24.7	14.3
H0YJS4	EIF2S1	Eukaryotic translation initiation factor 2 subunit 1	28.865	tr|H0YJS4|H0YJS4_HUMAN Eukaryotic translation initiation factor 2 subunit 1 (Fragment) OS=Homo sapiens OX=9606 GN=EIF2S1 PE=1 SV=1;tr|G3V4T5|G3V4T5_HUMAN Eukaryotic translation initiation factor 2 subunit 1 (Fragment) OS=Homo sapiens OX=9606 GN=EIF2S1 PE=1	-0.335389	0.959829	Not Sig.	0	0	translation initiation factor activity [GO:0003743]	8	2	3	3	4	5	3	5	2	1978000	108250	129620	109420	147890	119670	118050	723470	123370	35.7	12.7	11.5	10.7	19.4	21.8	10.7	21.8	9.9
B0QY90	EIF3L	Eukaryotic translation initiation factor 3 subunit L	55.161	tr|B0QY90|B0QY90_HUMAN Eukaryotic translation initiation factor 3 subunit L OS=Homo sapiens OX=9606 GN=EIF3L PE=1 SV=1;tr|B0QY89|B0QY89_HUMAN Eukaryotic translation initiation factor 3 subunit L OS=Homo sapiens OX=9606 GN=EIF3L PE=1 SV=1;sp|Q9Y262-2|EIF3L_	0.804553	0.959829	Not Sig.	formation of cytoplasmic translation initiation complex [GO:0001732]	eukaryotic 43S preinitiation complex [GO:0016282]; eukaryotic 48S preinitiation complex [GO:0033290]; eukaryotic translation initiation factor 3 complex [GO:0005852]	translation initiation factor activity [GO:0003743]	2	0	2	1	1	0	1	2	2	208620	0	46081	25658	31853	0	38055	212820	98720	7.7	0	7.7	4.3	3.4	0	3.4	7.7	7.7
P60842	EIF4A1	Eukaryotic initiation factor 4A-I;Eukaryotic initiation factor 4A-II;Eukaryotic initiation factor 4A-II, N-terminally processed	46.153	sp|P60842|IF4A1_HUMAN Eukaryotic initiation factor 4A-I OS=Homo sapiens OX=9606 GN=EIF4A1 PE=1 SV=1;tr|J3KTB5|J3KTB5_HUMAN Eukaryotic initiation factor 4A-I (Fragment) OS=Homo sapiens OX=9606 GN=EIF4A1 PE=1 SV=1;sp|P60842-2|IF4A1_HUMAN Isoform 2 of Eukaryo	0.742602	0.959829	Not Sig.	cytoplasmic translational initiation [GO:0002183]; translational initiation [GO:0006413]; viral process [GO:0016032]	cytoplasm [GO:0005737]; cytosol [GO:0005829]; eukaryotic translation initiation factor 4F complex [GO:0016281]; extracellular exosome [GO:0070062]; membrane [GO:0016020]	ATP binding [GO:0005524]; double-stranded RNA binding [GO:0003725]; helicase activity [GO:0004386]; mRNA binding [GO:0003729]; RNA binding [GO:0003723]; RNA cap binding [GO:0000339]; RNA helicase activity [GO:0003724]; translation factor activity, RNA binding [GO:0008135]; translation initiation factor activity [GO:0003743]	8	5	7	5	7	4	11	10	6	4143700	352310	437810	321180	647800	357910	1831600	4162700	1366500	31.3	24.6	29.3	20	23.4	20	36.2	37.4	24.9
P38919	EIF4A3	Eukaryotic initiation factor 4A-III;Eukaryotic initiation factor 4A-III, N-terminally processed	46.871	sp|P38919|IF4A3_HUMAN Eukaryotic initiation factor 4A-III OS=Homo sapiens OX=9606 GN=EIF4A3 PE=1 SV=4;tr|I3L3H2|I3L3H2_HUMAN Eukaryotic initiation factor 4A-III OS=Homo sapiens OX=9606 GN=EIF4A3 PE=1 SV=2	1.0634	0.959829	Not Sig.	associative learning [GO:0008306]; cellular response to brain-derived neurotrophic factor stimulus [GO:1990416]; cellular response to selenite ion [GO:0072715]; embryonic cranial skeleton morphogenesis [GO:0048701]; exploration behavior [GO:0035640]; mRNA 3'-end processing [GO:0031124]; mRNA export from nucleus [GO:0006406]; mRNA splicing, via spliceosome [GO:0000398]; negative regulation of exci…	catalytic step 2 spliceosome [GO:0071013]; cytoplasm [GO:0005737]; cytosol [GO:0005829]; dendrite [GO:0030425]; exon-exon junction complex [GO:0035145]; glutamatergic synapse [GO:0098978]; membrane [GO:0016020]; neuronal cell body [GO:0043025]; nuclear speck [GO:0016607]; nucleolus [GO:0005730]; nucleoplasm [GO:0005654]; nucleus [GO:0005634]; postsynaptic cytosol [GO:0099524]; U2-type catalytic s…	ATP binding [GO:0005524]; mRNA binding [GO:0003729]; poly(A) binding [GO:0008143]; ribonucleoprotein complex binding [GO:0043021]; RNA binding [GO:0003723]; RNA helicase activity [GO:0003724]; RNA stem-loop binding [GO:0035613]; selenocysteine insertion sequence binding [GO:0035368]; translation regulator activity [GO:0045182]	15	6	7	3	9	5	4	13	3	28188000	523180	549420	96116	547110	298310	138650	15700000	519190	47.4	24.3	24.8	9.5	28.7	19	10.9	40.4	15.3
Q04637-9	EIF4G1	Eukaryotic translation initiation factor 4 gamma 1	176.23	sp|Q04637-9|IF4G1_HUMAN Isoform 9 of Eukaryotic translation initiation factor 4 gamma 1 OS=Homo sapiens OX=9606 GN=EIF4G1;sp|Q04637|IF4G1_HUMAN Eukaryotic translation initiation factor 4 gamma 1 OS=Homo sapiens OX=9606 GN=EIF4G1 PE=1 SV=4;tr|E7EX73|E7EX73_	-0.943911	0.959829	Not Sig.	behavioral fear response [GO:0001662]; cap-dependent translational initiation [GO:0002191]; cellular macromolecule biosynthetic process [GO:0034645]; cellular response to nutrient levels [GO:0031669]; developmental process [GO:0032502]; energy homeostasis [GO:0097009]; negative regulation of autophagy [GO:0010507]; negative regulation of neuron death [GO:1901215]; negative regulation of peptidyl-…	cytoplasm [GO:0005737]; cytoplasmic stress granule [GO:0010494]; cytosol [GO:0005829]; eukaryotic translation initiation factor 4F complex [GO:0016281]; membrane [GO:0016020]; nucleus [GO:0005634]; polysome [GO:0005844]	ATP binding [GO:0005524]; eukaryotic initiation factor 4E binding [GO:0008190]; identical protein binding [GO:0042802]; molecular adaptor activity [GO:0060090]; mRNA binding [GO:0003729]; RNA binding [GO:0003723]; translation factor activity, RNA binding [GO:0008135]; translation initiation factor activity [GO:0003743]; translation initiation factor binding [GO:0031369]	5	2	1	4	3	2	2	4	1	613490	79984	38042	96718	137180	58429	45455	658580	51589	4.3	2.1	1.1	3.6	3.1	1.6	1.6	3.6	1.1
Q15056-2	EIF4H	Eukaryotic translation initiation factor 4H	25.2	sp|Q15056-2|IF4H_HUMAN Isoform Short of Eukaryotic translation initiation factor 4H OS=Homo sapiens OX=9606 GN=EIF4H;sp|Q15056|IF4H_HUMAN Eukaryotic translation initiation factor 4H OS=Homo sapiens OX=9606 GN=EIF4H PE=1 SV=5	0.53097	0.959829	Not Sig.	developmental growth [GO:0048589]; regulation of translational initiation [GO:0006446]; sexual reproduction [GO:0019953]; translational initiation [GO:0006413]; viral process [GO:0016032]	cytosol [GO:0005829]; eukaryotic translation initiation factor 4F complex [GO:0016281]; membrane [GO:0016020]; perinuclear region of cytoplasm [GO:0048471]; polysome [GO:0005844]	cadherin binding [GO:0045296]; RNA binding [GO:0003723]; translation factor activity, RNA binding [GO:0008135]; translation initiation factor activity [GO:0003743]	2	2	1	2	2	1	2	2	2	382100	138800	51232	172000	208850	84212	317050	541250	124370	14.9	14.9	9.2	14.9	14.9	9.2	14.9	14.9	14.9
P63241	EIF5A	Eukaryotic translation initiation factor 5A-1;Eukaryotic translation initiation factor 5A-1-like;Eukaryotic translation initiation factor 5A	16.832	sp|P63241|IF5A1_HUMAN Eukaryotic translation initiation factor 5A-1 OS=Homo sapiens OX=9606 GN=EIF5A PE=1 SV=2;sp|Q6IS14|IF5AL_HUMAN Eukaryotic translation initiation factor 5A-1-like OS=Homo sapiens OX=9606 GN=EIF5AL1 PE=2 SV=2;sp|P63241-2|IF5A1_HUMAN Iso	-0.464223	0.959829	Not Sig.	apoptotic process [GO:0006915]; mRNA export from nucleus [GO:0006406]; nucleocytoplasmic transport [GO:0006913]; positive regulation of cell population proliferation [GO:0008284]; positive regulation of translational elongation [GO:0045901]; positive regulation of translational termination [GO:0045905]; protein export from nucleus [GO:0006611]	annulate lamellae [GO:0005642]; cytoplasm [GO:0005737]; cytosol [GO:0005829]; endoplasmic reticulum membrane [GO:0005789]; membrane [GO:0016020]; nuclear pore [GO:0005643]; nucleus [GO:0005634]	protein N-terminus binding [GO:0047485]; ribosome binding [GO:0043022]; RNA binding [GO:0003723]; translation elongation factor activity [GO:0003746]; U6 snRNA binding [GO:0017070]	4	2	2	4	4	4	5	4	1	1995500	841820	629950	922320	633320	1315300	1110100	1551100	431070	49.4	30.5	30.5	44.8	49.4	44.8	61	44.8	14.9
P56537	EIF6	Eukaryotic translation initiation factor 6	26.599	sp|P56537|IF6_HUMAN Eukaryotic translation initiation factor 6 OS=Homo sapiens OX=9606 GN=EIF6 PE=1 SV=1;tr|B7ZBH1|B7ZBH1_HUMAN Eukaryotic translation initiation factor 6 (Fragment) OS=Homo sapiens OX=9606 GN=EIF6 PE=1 SV=1	0.81697	0.959829	Not Sig.	assembly of large subunit precursor of preribosome [GO:1902626]; gene silencing by miRNA [GO:0035195]; maturation of 5.8S rRNA [GO:0000460]; maturation of LSU-rRNA [GO:0000470]; mature ribosome assembly [GO:0042256]; miRNA mediated inhibition of translation [GO:0035278]; positive regulation of translation [GO:0045727]; regulation of fatty acid biosynthetic process [GO:0042304]; regulation of glyc…	cytoplasm [GO:0005737]; cytosol [GO:0005829]; extracellular exosome [GO:0070062]; lamin filament [GO:0005638]; nucleolus [GO:0005730]; nucleoplasm [GO:0005654]; nucleus [GO:0005634]; preribosome, large subunit precursor [GO:0030687]	ribosomal large subunit binding [GO:0043023]; ribosome binding [GO:0043022]; translation initiation factor activity [GO:0003743]	5	2	2	2	3	3	1	5	3	10980000	595620	443000	139000	442630	287340	275680	6395500	983080	31.4	19.2	13.9	19.2	23.3	23.3	9.8	36.3	23.3
Q15717	ELAVL1	ELAV-like protein 1	36.091	sp|Q15717|ELAV1_HUMAN ELAV-like protein 1 OS=Homo sapiens OX=9606 GN=ELAVL1 PE=1 SV=2;sp|Q15717-2|ELAV1_HUMAN Isoform 2 of ELAV-like protein 1 OS=Homo sapiens OX=9606 GN=ELAVL1;tr|M0QZR9|M0QZR9_HUMAN ELAV-like protein 1 OS=Homo sapiens OX=9606 GN=ELAVL1 PE	-1.19635	0.959829	Not Sig.	3'-UTR-mediated mRNA stabilization [GO:0070935]; mRNA splicing, via spliceosome [GO:0000398]; mRNA stabilization [GO:0048255]; negative regulation of gene silencing by miRNA [GO:0060965]; positive regulation of translation [GO:0045727]; protein homooligomerization [GO:0051260]; protein import into nucleus [GO:0006606]; regulation of mRNA stability [GO:0043488]; regulation of stem cell population …	cytoplasm [GO:0005737]; cytoplasmic stress granule [GO:0010494]; cytosol [GO:0005829]; endoplasmic reticulum [GO:0005783]; glutamatergic synapse [GO:0098978]; membrane [GO:0016020]; nucleoplasm [GO:0005654]; nucleus [GO:0005634]; postsynapse [GO:0098794]; ribonucleoprotein complex [GO:1990904]	AU-rich element binding [GO:0017091]; double-stranded RNA binding [GO:0003725]; miRNA binding [GO:0035198]; mRNA 3'-UTR AU-rich region binding [GO:0035925]; mRNA 3'-UTR binding [GO:0003730]; mRNA binding [GO:0003729]; protein homodimerization activity [GO:0042803]; protein kinase binding [GO:0019901]; RNA binding [GO:0003723]	10	2	3	4	5	3	0	7	1	25145000	82504	394120	79007	499910	197430	0	13350000	66797	40.8	9.8	13.2	15	21.8	13.2	0	29.4	5.5
P50402	EMD	Emerin	28.994	sp|P50402|EMD_HUMAN Emerin OS=Homo sapiens OX=9606 GN=EMD PE=1 SV=1;tr|Q5HY57|Q5HY57_HUMAN Emerin (Emery-Dreifuss muscular dystrophy), isoform CRA_b OS=Homo sapiens OX=9606 GN=EMD PE=1 SV=1	2.01594	0.959829	Not Sig.	cellular response to growth factor stimulus [GO:0071363]; mitotic nuclear envelope reassembly [GO:0007084]; muscle contraction [GO:0006936]; muscle organ development [GO:0007517]; negative regulation of canonical Wnt signaling pathway [GO:0090090]; negative regulation of fibroblast proliferation [GO:0048147]; positive regulation of protein export from nucleus [GO:0046827]; regulation of canonical…	cytoplasm [GO:0005737]; endoplasmic reticulum [GO:0005783]; integral component of membrane [GO:0016021]; membrane [GO:0016020]; microtubule [GO:0005874]; nuclear envelope [GO:0005635]; nuclear inner membrane [GO:0005637]; nuclear membrane [GO:0031965]; nuclear outer membrane [GO:0005640]; nucleoplasm [GO:0005654]; spindle [GO:0005819]	actin binding [GO:0003779]; beta-tubulin binding [GO:0048487]; cadherin binding [GO:0045296]	6	1	4	3	4	1	3	5	2	5969700	67354	569200	56577	301490	26468	294990	3816800	441110	33.1	4.7	25.6	15.7	24.8	8.3	20.9	28.7	11.4
P06733	ENO1	Alpha-enolase;Enolase	47.168	sp|P06733|ENOA_HUMAN Alpha-enolase OS=Homo sapiens OX=9606 GN=ENO1 PE=1 SV=2;tr|A0A2R8Y6G6|A0A2R8Y6G6_HUMAN Alpha-enolase OS=Homo sapiens OX=9606 GN=ENO1 PE=1 SV=1;sp|P06733-2|ENOA_HUMAN Isoform MBP-1 of Alpha-enolase OS=Homo sapiens OX=9606 GN=ENO1;tr|K7E	-0.358388	0.959829	Not Sig.	canonical glycolysis [GO:0061621]; gluconeogenesis [GO:0006094]; glycolytic process [GO:0006096]; negative regulation of cell growth [GO:0030308]; negative regulation of hypoxia-induced intrinsic apoptotic signaling pathway [GO:1903298]; negative regulation of transcription, DNA-templated [GO:0045892]; negative regulation of transcription by RNA polymerase II [GO:0000122]; positive regulation of …	cell cortex region [GO:0099738]; cell surface [GO:0009986]; cytoplasm [GO:0005737]; cytosol [GO:0005829]; extracellular exosome [GO:0070062]; extracellular space [GO:0005615]; M band [GO:0031430]; membrane [GO:0016020]; nucleus [GO:0005634]; phosphopyruvate hydratase complex [GO:0000015]; plasma membrane [GO:0005886]	cadherin binding [GO:0045296]; DNA-binding transcription repressor activity, RNA polymerase II-specific [GO:0001227]; GTPase binding [GO:0051020]; magnesium ion binding [GO:0000287]; phosphopyruvate hydratase activity [GO:0004634]; protein homodimerization activity [GO:0042803]; RNA binding [GO:0003723]; RNA polymerase II transcription regulatory region sequence-specific DNA binding [GO:0000977]	5	4	6	7	6	7	8	6	6	2409100	1307800	1546200	1833600	1786700	1812200	2857500	3864700	3359200	19.8	21.2	27.4	25.1	19.8	24.4	22.4	17.7	17.7
P11171	EPB41	Protein 4.1	97.016	sp|P11171|41_HUMAN Protein 4.1 OS=Homo sapiens OX=9606 GN=EPB41 PE=1 SV=4;sp|P11171-2|41_HUMAN Isoform 2 of Protein 4.1 OS=Homo sapiens OX=9606 GN=EPB41;tr|A0A2R8YD30|A0A2R8YD30_HUMAN Erythrocyte membrane protein band 4.1 (Elliptocytosis 1, RH-linked), iso	-1.18963	0.959829	Not Sig.	actin cytoskeleton organization [GO:0030036]; actomyosin structure organization [GO:0031032]; cell cycle [GO:0007049]; cell division [GO:0051301]; cortical actin cytoskeleton organization [GO:0030866]; positive regulation of protein binding [GO:0032092]; positive regulation of protein localization to cell cortex [GO:1904778]; protein-containing complex assembly [GO:0065003]; regulation of calcium…	basolateral plasma membrane [GO:0016323]; cell cortex region [GO:0099738]; cell junction [GO:0030054]; cortical cytoskeleton [GO:0030863]; cytoplasmic side of plasma membrane [GO:0009898]; cytoskeleton [GO:0005856]; cytosol [GO:0005829]; intercellular bridge [GO:0045171]; mitotic spindle [GO:0072686]; nuclear body [GO:0016604]; plasma membrane [GO:0005886]; postsynaptic density [GO:0014069]; prot…	1-phosphatidylinositol binding [GO:0005545]; actin binding [GO:0003779]; calmodulin binding [GO:0005516]; phosphoprotein binding [GO:0051219]; protein C-terminus binding [GO:0008022]; protein N-terminus binding [GO:0047485]; spectrin binding [GO:0030507]; structural constituent of cytoskeleton [GO:0005200]	3	0	3	2	2	1	0	3	0	532270	0	75968	49795	55644	18135	0	390000	0	4.4	0	4.4	2.7	2.7	1.6	0	4.4	0
E9PHY5	EPB41L2	Band 4.1-like protein 2	104.36	tr|E9PHY5|E9PHY5_HUMAN Band 4.1-like protein 2 OS=Homo sapiens OX=9606 GN=EPB41L2 PE=1 SV=1;sp|O43491|E41L2_HUMAN Band 4.1-like protein 2 OS=Homo sapiens OX=9606 GN=EPB41L2 PE=1 SV=1;sp|O43491-4|E41L2_HUMAN Isoform 4 of Band 4.1-like protein 2 OS=Homo sapi	-0.409352	0.959829	Not Sig.	0	cell junction [GO:0030054]; cytoskeleton [GO:0005856]; nucleoplasm [GO:0005654]; plasma membrane [GO:0005886]	actin binding [GO:0003779]; structural molecule activity [GO:0005198]	8	1	3	4	5	5	3	11	3	2274100	26923	113190	195740	281840	218560	69296	1988100	140600	13.2	1.7	4.1	6.2	7.7	9.4	5.8	18	6.2
A8K968	EPB41L3	Band 4.1-like protein 3;Band 4.1-like protein 3, N-terminally processed	84.711	tr|A8K968|A8K968_HUMAN Band 4.1-like protein 3 OS=Homo sapiens OX=9606 GN=EPB41L3 PE=1 SV=1;sp|Q9Y2J2-2|E41L3_HUMAN Isoform 2 of Band 4.1-like protein 3 OS=Homo sapiens OX=9606 GN=EPB41L3;tr|A0A0J9YY18|A0A0J9YY18_HUMAN Band 4.1-like protein 3 (Fragment) OS	-1.18786	0.959829	Not Sig.	cortical actin cytoskeleton organization [GO:0030866]; regulation of cell growth [GO:0001558]	cell-cell junction [GO:0005911]; cell junction [GO:0030054]; cytoskeleton [GO:0005856]; plasma membrane [GO:0005886]	actin binding [GO:0003779]; structural molecule activity [GO:0005198]	4	0	1	4	4	2	1	3	3	619930	0	13688	114160	129820	35668	16172	443480	85609	8.2	0	2.2	8.2	8.2	4.5	2.2	6	6
P84090	ERH	Enhancer of rudimentary homolog	12.259	sp|P84090|ERH_HUMAN Enhancer of rudimentary homolog OS=Homo sapiens OX=9606 GN=ERH PE=1 SV=1;tr|G3V279|G3V279_HUMAN Enhancer of rudimentary homolog OS=Homo sapiens OX=9606 GN=ERH PE=1 SV=1	0.620531	0.959829	Not Sig.	cell cycle [GO:0007049]; nucleobase-containing compound metabolic process [GO:0006139]; pyrimidine nucleoside metabolic process [GO:0006213]	methylosome [GO:0034709]; midbody [GO:0030496]	methyl-CpG binding [GO:0008327]; RNA binding [GO:0003723]	3	3	3	3	3	3	2	3	2	21129000	828960	1467200	605400	1965500	657760	198420	20523000	858190	37.5	37.5	37.5	37.5	37.5	37.5	26.9	37.5	26.9
Q9H501	ESF1	ESF1 homolog	98.795	sp|Q9H501|ESF1_HUMAN ESF1 homolog OS=Homo sapiens OX=9606 GN=ESF1 PE=1 SV=1	1.13604	0.959829	Not Sig.	rRNA processing [GO:0006364]	extracellular space [GO:0005615]; nucleolus [GO:0005730]; nucleoplasm [GO:0005654]	RNA binding [GO:0003723]	6	1	2	1	4	1	2	4	0	1831300	36245	77030	15810	98387	18046	30688	945870	0	8.1	1.5	2.8	1.6	5.4	1.2	2.8	4.9	0
H0YKF0	ETFA	Electron transfer flavoprotein subunit alpha, mitochondrial	30.22	tr|H0YKF0|H0YKF0_HUMAN Electron transfer flavoprotein subunit alpha, mitochondrial (Fragment) OS=Homo sapiens OX=9606 GN=ETFA PE=1 SV=1;tr|H0YLU7|H0YLU7_HUMAN Electron transfer flavoprotein subunit alpha, mitochondrial (Fragment) OS=Homo sapiens OX=9606 GN	0.526577	0.959829	Not Sig.	0	mitochondrion [GO:0005739]	0	1	1	1	1	0	2	2	3	2	55997	33515	37580	33832	0	50023	96025	341590	87439	5.5	4.5	4.5	4.5	0	10	10	14.5	9
B0QYK0	EWSR1	RNA-binding protein EWS	64.929	tr|B0QYK0|B0QYK0_HUMAN RNA-binding protein EWS OS=Homo sapiens OX=9606 GN=EWSR1 PE=1 SV=1;sp|Q01844-6|EWS_HUMAN Isoform 6 of RNA-binding protein EWS OS=Homo sapiens OX=9606 GN=EWSR1;sp|Q01844-3|EWS_HUMAN Isoform 3 of RNA-binding protein EWS OS=Homo sapiens	-2.25556	0.959829	Not Sig.	regulation of transcription, DNA-templated [GO:0006355]	nucleolus [GO:0005730]; nucleoplasm [GO:0005654]	metal ion binding [GO:0046872]; RNA binding [GO:0003723]	4	1	3	2	3	2	1	4	1	5335700	214310	475890	248630	637900	496310	195640	4387100	236130	10.7	2.3	7.6	5.3	6.8	3.7	2.3	10.7	2.3
Q9NPD3	EXOSC4	Exosome complex component RRP41	26.383	sp|Q9NPD3|EXOS4_HUMAN Exosome complex component RRP41 OS=Homo sapiens OX=9606 GN=EXOSC4 PE=1 SV=3;tr|E9PI41|E9PI41_HUMAN Exosome complex component RRP41 (Fragment) OS=Homo sapiens OX=9606 GN=EXOSC4 PE=1 SV=8	0.737822	0.959829	Not Sig.	defense response to virus [GO:0051607]; DNA deamination [GO:0045006]; exonucleolytic catabolism of deadenylated mRNA [GO:0043928]; histone mRNA catabolic process [GO:0071044]; maturation of 5.8S rRNA [GO:0000460]; nuclear mRNA surveillance [GO:0071028]; nuclear-transcribed mRNA catabolic process [GO:0000956]; nuclear-transcribed mRNA catabolic process, exonucleolytic, 3'-5' [GO:0034427]; polyaden…	cytoplasm [GO:0005737]; cytoplasmic exosome (RNase complex) [GO:0000177]; cytosol [GO:0005829]; exosome (RNase complex) [GO:0000178]; intermediate filament cytoskeleton [GO:0045111]; nuclear exosome (RNase complex) [GO:0000176]; nucleolus [GO:0005730]; nucleoplasm [GO:0005654]; nucleus [GO:0005634]; transcriptionally active chromatin [GO:0035327]	3'-5'-exoribonuclease activity [GO:0000175]; mRNA 3'-UTR AU-rich region binding [GO:0035925]	3	2	1	0	0	0	0	3	1	665600	40257	11935	0	0	0	0	422770	74018	17.6	12.7	5.7	0	0	0	0	17.6	4.9
Q5RKV6	EXOSC6	Exosome complex component MTR3	28.235	sp|Q5RKV6|EXOS6_HUMAN Exosome complex component MTR3 OS=Homo sapiens OX=9606 GN=EXOSC6 PE=1 SV=1	1.1408	0.959829	Not Sig.	DNA deamination [GO:0045006]; exonucleolytic catabolism of deadenylated mRNA [GO:0043928]; isotype switching [GO:0045190]; nuclear mRNA surveillance [GO:0071028]; nuclear-transcribed mRNA catabolic process, exonucleolytic, 3'-5' [GO:0034427]; polyadenylation-dependent snoRNA 3'-end processing [GO:0071051]; positive regulation of isotype switching [GO:0045830]; regulation of mRNA stability [GO:004…	cytoplasmic exosome (RNase complex) [GO:0000177]; cytosol [GO:0005829]; exosome (RNase complex) [GO:0000178]; nuclear exosome (RNase complex) [GO:0000176]; nucleolus [GO:0005730]; nucleoplasm [GO:0005654]	RNA binding [GO:0003723]	6	1	1	1	1	3	1	5	3	1710500	39810	37101	16939	25180	52756	37608	901480	100600	28.3	5.5	5.5	8.1	8.1	17.6	5.5	24.3	14.3
E7EQR4	EZR	Ezrin	69.371	tr|E7EQR4|E7EQR4_HUMAN Ezrin OS=Homo sapiens OX=9606 GN=EZR PE=1 SV=3;sp|P15311|EZRI_HUMAN Ezrin OS=Homo sapiens OX=9606 GN=EZR PE=1 SV=4	-0.242744	0.959829	Not Sig.	0	cytoskeleton [GO:0005856]; fibrillar center [GO:0001650]; plasma membrane [GO:0005886]	actin binding [GO:0003779]	3	1	1	3	4	4	3	4	4	1654300	178690	140340	443090	431770	309600	171510	1330400	614950	12.5	4.4	6.1	11.1	15.5	14	10.4	12.5	14.2
Q01469	FABP5	Fatty acid-binding protein, epidermal	15.164	sp|Q01469|FABP5_HUMAN Fatty acid-binding protein 5 OS=Homo sapiens OX=9606 GN=FABP5 PE=1 SV=3;tr|I6L8B7|I6L8B7_HUMAN Fatty acid-binding protein 5 OS=Homo sapiens OX=9606 GN=FABP5 PE=1 SV=1	2.58656	0.959829	Not Sig.	epidermis development [GO:0008544]; glucose homeostasis [GO:0042593]; glucose metabolic process [GO:0006006]; lipid metabolic process [GO:0006629]; lipid transport across blood-brain barrier [GO:1990379]; long-chain fatty acid transport [GO:0015909]; negative regulation of glucose transmembrane transport [GO:0010829]; neutrophil degranulation [GO:0043312]; phosphatidylcholine biosynthetic process…	azurophil granule lumen [GO:0035578]; cytoplasm [GO:0005737]; cytosol [GO:0005829]; extracellular exosome [GO:0070062]; extracellular region [GO:0005576]; nucleoplasm [GO:0005654]; nucleus [GO:0005634]; plasma membrane [GO:0005886]; postsynaptic density [GO:0014069]; secretory granule membrane [GO:0030667]; synapse [GO:0045202]	fatty acid binding [GO:0005504]; identical protein binding [GO:0042802]; lipid binding [GO:0008289]; long-chain fatty acid transporter activity [GO:0005324]; retinoic acid binding [GO:0001972]	1	0	2	0	2	2	2	2	3	114630	0	137150	0	69333	194710	139250	435970	3583900	8.1	0	14.8	0	14.8	14.8	18.5	14.8	25.2
Q96CS3	FAF2	FAS-associated factor 2	52.623	sp|Q96CS3|FAF2_HUMAN FAS-associated factor 2 OS=Homo sapiens OX=9606 GN=FAF2 PE=1 SV=2	0.595632	0.959829	Not Sig.	lipid droplet organization [GO:0034389]; neutrophil degranulation [GO:0043312]; response to unfolded protein [GO:0006986]; retrograde protein transport, ER to cytosol [GO:0030970]; ubiquitin-dependent ERAD pathway [GO:0030433]	azurophil granule lumen [GO:0035578]; endoplasmic reticulum [GO:0005783]; extracellular region [GO:0005576]; lipid droplet [GO:0005811]; VCP-NPL4-UFD1 AAA ATPase complex [GO:0034098]	lipase binding [GO:0035473]; lipase inhibitor activity [GO:0055102]; ubiquitin binding [GO:0043130]; ubiquitin protein ligase binding [GO:0031625]	2	2	0	0	0	1	3	1	1	217380	106940	0	0	0	47194	284140	329950	187130	3.8	4.7	0	0	0	2.7	6.5	2.7	2.7
Q9NSI2	FAM207A	Protein FAM207A	25.456	sp|Q9NSI2|F207A_HUMAN Protein FAM207A OS=Homo sapiens OX=9606 GN=FAM207A PE=1 SV=2;sp|Q9NSI2-2|F207A_HUMAN Isoform B of Protein FAM207A OS=Homo sapiens OX=9606 GN=FAM207A;tr|C9JJU7|C9JJU7_HUMAN Protein FAM207A (Fragment) OS=Homo sapiens OX=9606 GN=FAM207A	1.52781	0.959829	Not Sig.	maturation of SSU-rRNA from tricistronic rRNA transcript (SSU-rRNA, 5.8S rRNA, LSU-rRNA) [GO:0000462]	90S preribosome [GO:0030686]; nucleolus [GO:0005730]; preribosome, small subunit precursor [GO:0030688]	0	5	0	3	2	2	0	2	3	2	2265100	0	132360	37460	56302	0	60095	1308700	99658	31.3	0	21.3	15.7	10.9	0	15.7	21.7	15.7
E9PH82	FAM98A	Protein FAM98A	34.431	tr|E9PH82|E9PH82_HUMAN Protein FAM98A OS=Homo sapiens OX=9606 GN=FAM98A PE=1 SV=1;sp|Q8NCA5-2|FA98A_HUMAN Isoform 2 of Protein FAM98A OS=Homo sapiens OX=9606 GN=FAM98A;sp|Q8NCA5|FA98A_HUMAN Protein FAM98A OS=Homo sapiens OX=9606 GN=FAM98A PE=1 SV=1	-0.779149	0.959829	Not Sig.	0	0	0	6	2	2	2	2	2	2	4	1	4228500	143670	150410	98026	182540	117650	98429	2820800	91757	34	12.5	12.5	12.5	12.5	12.5	12.5	17.3	7.7
M0R299	FBL	rRNA 2-O-methyltransferase fibrillarin	25.308	tr|M0R299|M0R299_HUMAN rRNA 2-O-methyltransferase fibrillarin (Fragment) OS=Homo sapiens OX=9606 GN=FBL PE=1 SV=1;tr|M0QXL5|M0QXL5_HUMAN rRNA 2-O-methyltransferase fibrillarin (Fragment) OS=Homo sapiens OX=9606 GN=FBL PE=1 SV=1;sp|P22087|FBRL_HUMAN rRNA	1.43538	0.959829	Not Sig.	rRNA processing [GO:0006364]	fibrillar center [GO:0001650]; nucleoplasm [GO:0005654]	methyltransferase activity [GO:0008168]; RNA binding [GO:0003723]	8	3	3	0	5	2	2	5	3	21412000	471450	630500	0	730620	174940	133870	3765700	243280	62	31.4	34.9	0	36.2	20.5	14	50.2	29.3
P22830	FECH	Ferrochelatase, mitochondrial	47.862	sp|P22830|HEMH_HUMAN Ferrochelatase, mitochondrial OS=Homo sapiens OX=9606 GN=FECH PE=1 SV=2;sp|P22830-2|HEMH_HUMAN Isoform 2 of Ferrochelatase, mitochondrial OS=Homo sapiens OX=9606 GN=FECH;tr|K7ELX4|K7ELX4_HUMAN Ferrochelatase, mitochondrial (Fragment) O	-1.03774	0.959829	Not Sig.	cellular response to dexamethasone stimulus [GO:0071549]; generation of precursor metabolites and energy [GO:0006091]; heme biosynthetic process [GO:0006783]; protoporphyrinogen IX metabolic process [GO:0046501]; response to arsenic-containing substance [GO:0046685]; response to ethanol [GO:0045471]; response to insecticide [GO:0017085]; response to lead ion [GO:0010288]; response to light stimul…	mitochondrial inner membrane [GO:0005743]; mitochondrial matrix [GO:0005759]; mitochondrion [GO:0005739]	2 iron, 2 sulfur cluster binding [GO:0051537]; ferrochelatase activity [GO:0004325]; ferrous iron binding [GO:0008198]	6	7	6	8	7	8	10	8	8	1716300	1088800	823680	1468200	1325300	1537500	3100600	2541900	1487400	23.4	23.4	21.5	27.9	24.3	27.4	35	30	27.4
F5H1Y3	FEN1	Flap endonuclease 1	18.275	tr|F5H1Y3|F5H1Y3_HUMAN Flap endonuclease 1 (Fragment) OS=Homo sapiens OX=9606 GN=FEN1 PE=1 SV=1;sp|P39748|FEN1_HUMAN Flap endonuclease 1 OS=Homo sapiens OX=9606 GN=FEN1 PE=1 SV=1;sp|P39748-2|FEN1_HUMAN Isoform FENMIT of Flap endonuclease 1 OS=Homo sapiens	-0.278122	0.959829	Not Sig.	0	0	nuclease activity [GO:0004518]	2	2	2	2	2	1	2	2	1	155640	37891	57235	68806	49840	28289	61056	152110	43401	16.4	16.4	16.4	16.4	16.4	9.7	16.4	16.4	9.7
A0A087WV25	FGFR1OP	FGFR1 oncogene partner	38.099	tr|A0A087WV25|A0A087WV25_HUMAN FGFR1 oncogene partner OS=Homo sapiens OX=9606 GN=FGFR1OP PE=1 SV=1;sp|O95684-2|FR1OP_HUMAN Isoform 2 of FGFR1 oncogene partner OS=Homo sapiens OX=9606 GN=FGFR1OP;sp|O95684|FR1OP_HUMAN FGFR1 oncogene partner OS=Homo sapiens O	-0.458532	0.959829	Not Sig.	microtubule anchoring [GO:0034453]	centrosome [GO:0005813]	0	5	5	4	2	4	3	4	6	4	554980	215290	230880	152300	187760	174800	236540	779050	216260	23.6	23.6	17.7	8.8	16.5	11.4	16	26.2	19.1
Q02790	FKBP4	Peptidyl-prolyl cis-trans isomerase FKBP4;Peptidyl-prolyl cis-trans isomerase FKBP4, N-terminally processed	51.804	sp|Q02790|FKBP4_HUMAN Peptidyl-prolyl cis-trans isomerase FKBP4 OS=Homo sapiens OX=9606 GN=FKBP4 PE=1 SV=3	-1.23516	0.959829	Not Sig.	androgen receptor signaling pathway [GO:0030521]; chaperone-mediated protein folding [GO:0061077]; copper ion transport [GO:0006825]; embryo implantation [GO:0007566]; male sex differentiation [GO:0046661]; negative regulation of microtubule polymerization [GO:0031115]; negative regulation of microtubule polymerization or depolymerization [GO:0031111]; negative regulation of neuron projection dev…	axonal growth cone [GO:0044295]; cytoplasm [GO:0005737]; cytosol [GO:0005829]; extracellular exosome [GO:0070062]; microtubule [GO:0005874]; mitochondrion [GO:0005739]; neuronal cell body [GO:0043025]; nucleoplasm [GO:0005654]; perinuclear region of cytoplasm [GO:0048471]; protein-containing complex [GO:0032991]	ATP binding [GO:0005524]; copper-dependent protein binding [GO:0032767]; FK506 binding [GO:0005528]; glucocorticoid receptor binding [GO:0035259]; GTP binding [GO:0005525]; heat shock protein binding [GO:0031072]; peptidyl-prolyl cis-trans isomerase activity [GO:0003755]; phosphoprotein binding [GO:0051219]; protein-macromolecule adaptor activity [GO:0030674]; RNA binding [GO:0003723]; tau protei…	1	0	1	1	2	2	2	1	1	190010	0	72042	81423	217000	145060	213040	197600	114000	3.1	0	3.1	3.1	5.2	5.2	5.2	3.1	3.1
Q60FE5	FLNA	Filamin-A	278.22	tr|Q60FE5|Q60FE5_HUMAN Filamin-A OS=Homo sapiens OX=9606 GN=FLNA PE=1 SV=1;sp|P21333-2|FLNA_HUMAN Isoform 2 of Filamin-A OS=Homo sapiens OX=9606 GN=FLNA;sp|P21333|FLNA_HUMAN Filamin-A OS=Homo sapiens OX=9606 GN=FLNA PE=1 SV=4;tr|A0A087WWY3|A0A087WWY3_HUMAN	-0.514324	0.959829	Not Sig.	0	actin cytoskeleton [GO:0015629]; cytosol [GO:0005829]; plasma membrane [GO:0005886]	actin binding [GO:0003779]	29	12	18	25	31	22	22	25	19	8632700	1323800	1791100	2357300	3408000	1775400	1872200	7228400	2472000	19.1	9.3	13.8	16.8	19.7	15.1	14.5	17.8	12.9
O75369-2	FLNB	Filamin-B	275.66	sp|O75369-2|FLNB_HUMAN Isoform 2 of Filamin-B OS=Homo sapiens OX=9606 GN=FLNB;sp|O75369-9|FLNB_HUMAN Isoform 9 of Filamin-B OS=Homo sapiens OX=9606 GN=FLNB;sp|O75369|FLNB_HUMAN Filamin-B OS=Homo sapiens OX=9606 GN=FLNB PE=1 SV=2;sp|O75369-8|FLNB_HUMAN Isof	-0.353419	0.959829	Not Sig.	actin cytoskeleton organization [GO:0030036]; cellular response to interferon-gamma [GO:0071346]; epithelial cell morphogenesis [GO:0003382]; keratinocyte development [GO:0003334]; signal transduction [GO:0007165]; skeletal muscle tissue development [GO:0007519]	actin cytoskeleton [GO:0015629]; brush border [GO:0005903]; cell cortex [GO:0005938]; cytoplasm [GO:0005737]; cytosol [GO:0005829]; extracellular exosome [GO:0070062]; focal adhesion [GO:0005925]; integral component of membrane [GO:0016021]; neuronal cell body [GO:0043025]; neuron projection [GO:0043005]; nucleus [GO:0005634]; phagocytic vesicle [GO:0045335]; plasma membrane [GO:0005886]; stress …	actin binding [GO:0003779]; cadherin binding [GO:0045296]; identical protein binding [GO:0042802]; RNA binding [GO:0003723]	19	6	4	8	11	6	5	16	11	3394400	199750	78881	367580	574770	208120	119700	2677800	687350	11.4	4.3	3.1	5.7	6.5	4.3	3.1	10	7.5
O75955	FLOT1	Flotillin-1	47.355	sp|O75955|FLOT1_HUMAN Flotillin-1 OS=Homo sapiens OX=9606 GN=FLOT1 PE=1 SV=3;sp|O75955-2|FLOT1_HUMAN Isoform 2 of Flotillin-1 OS=Homo sapiens OX=9606 GN=FLOT1;tr|A0A140T9R1|A0A140T9R1_HUMAN Flotillin-1 (Fragment) OS=Homo sapiens OX=9606 GN=FLOT1 PE=1 SV=1;	-0.716751	0.959829	Not Sig.	axonogenesis [GO:0007409]; cellular response to exogenous dsRNA [GO:0071360]; dsRNA transport [GO:0033227]; extracellular matrix disassembly [GO:0022617]; membrane raft assembly [GO:0001765]; plasma membrane raft assembly [GO:0044854]; positive regulation of cell adhesion molecule production [GO:0060355]; positive regulation of cell-cell adhesion mediated by cadherin [GO:2000049]; positive regula…	adherens junction [GO:0005912]; basolateral plasma membrane [GO:0016323]; caveola [GO:0005901]; cell-cell contact zone [GO:0044291]; cell-cell junction [GO:0005911]; centriolar satellite [GO:0034451]; cytoplasmic vesicle [GO:0031410]; dopaminergic synapse [GO:0098691]; early endosome [GO:0005769]; endosome [GO:0005768]; external side of plasma membrane [GO:0009897]; extracellular exosome [GO:0070…	ionotropic glutamate receptor binding [GO:0035255]; protease binding [GO:0002020]	9	1	2	4	6	3	1	7	3	2324800	36594	39146	122440	232460	91834	10823	1230800	103550	28.1	3	7	11.9	18.7	7.5	4	21.1	8
E7EMK3	FLOT2	Flotillin-2	53.137	tr|E7EMK3|E7EMK3_HUMAN Flotillin-2 OS=Homo sapiens OX=9606 GN=FLOT2 PE=1 SV=1;tr|J3QLD9|J3QLD9_HUMAN Flotillin-2 OS=Homo sapiens OX=9606 GN=FLOT2 PE=1 SV=1;sp|Q14254|FLOT2_HUMAN Flotillin-2 OS=Homo sapiens OX=9606 GN=FLOT2 PE=1 SV=2	-1.65236	0.959829	Not Sig.	0	endosome [GO:0005768]; intracellular membrane-bounded organelle [GO:0043231]; plasma membrane [GO:0005886]	0	4	1	2	3	4	3	1	4	1	1303900	62473	51608	168580	211700	116450	19426	921100	33000	11.6	2.7	6	8.7	11.6	8.7	2.9	11.6	2.9
Q9UET6	FTSJ1	Putative tRNA (cytidine(32)/guanosine(34)-2-O)-methyltransferase	36.079	sp|Q9UET6|TRM7_HUMAN Putative tRNA (cytidine(32)/guanosine(34)-2-O)-methyltransferase OS=Homo sapiens OX=9606 GN=FTSJ1 PE=1 SV=2;sp|Q9UET6-2|TRM7_HUMAN Isoform 2 of Putative tRNA (cytidine(32)/guanosine(34)-2-O)-methyltransferase OS=Homo sapiens OX=9606	-0.65023	0.959829	Not Sig.				3	1	1	2	3	0	0	2	1	705770	36973	26349	50123	125860	0	0	230320	22748	12.5	4	3	8.5	12.5	0	0	8.5	3
Q8IY81	FTSJ3	pre-rRNA processing protein FTSJ3	96.557	sp|Q8IY81|SPB1_HUMAN pre-rRNA processing protein FTSJ3 OS=Homo sapiens OX=9606 GN=FTSJ3 PE=1 SV=2	1.03093	0.959829	Not Sig.	enzyme-directed rRNA 2'-O-methylation [GO:0000453]; maturation of 5.8S rRNA from tricistronic rRNA transcript (SSU-rRNA, 5.8S rRNA, LSU-rRNA) [GO:0000466]; maturation of LSU-rRNA from tricistronic rRNA transcript (SSU-rRNA, 5.8S rRNA, LSU-rRNA) [GO:0000463]; RNA methylation [GO:0001510]; rRNA methylation [GO:0031167]	nucleolus [GO:0005730]; nucleoplasm [GO:0005654]; preribosome, large subunit precursor [GO:0030687]; preribosome, small subunit precursor [GO:0030688]	RNA 2'-O-methyltransferase activity [GO:0062105]; RNA binding [GO:0003723]; RNA methyltransferase activity [GO:0008173]; rRNA (guanine) methyltransferase activity [GO:0016435]; rRNA (uridine-2'-O-)-methyltransferase activity [GO:0008650]	18	6	7	1	15	5	2	17	12	13987000	365180	415180	21857	796080	134440	24461	12432000	742080	33.1	12.4	14.2	3	26.1	10.7	2.8	32	22.1
P35637	FUS	RNA-binding protein FUS	53.425	sp|P35637|FUS_HUMAN RNA-binding protein FUS OS=Homo sapiens OX=9606 GN=FUS PE=1 SV=1;sp|P35637-2|FUS_HUMAN Isoform Short of RNA-binding protein FUS OS=Homo sapiens OX=9606 GN=FUS;tr|H3BPE7|H3BPE7_HUMAN RNA-binding protein FUS OS=Homo sapiens OX=9606 GN=FUS	0.971456	0.959829	Not Sig.	cellular response to calcium ion [GO:0071277]; mRNA splicing, via spliceosome [GO:0000398]; mRNA stabilization [GO:0048255]; positive regulation of double-strand break repair via homologous recombination [GO:1905168]; protein homooligomerization [GO:0051260]; regulation of RNA splicing [GO:0043484]; regulation of transcription, DNA-templated [GO:0006355]; regulation of transcription by RNA polyme…	dendritic spine head [GO:0044327]; nucleoplasm [GO:0005654]; nucleus [GO:0005634]; perikaryon [GO:0043204]; perinuclear region of cytoplasm [GO:0048471]; polysome [GO:0005844]	chromatin binding [GO:0003682]; DNA binding [GO:0003677]; estrogen receptor binding [GO:0030331]; identical protein binding [GO:0042802]; ionotropic glutamate receptor binding [GO:0035255]; metal ion binding [GO:0046872]; mRNA 3'-UTR binding [GO:0003730]; myosin V binding [GO:0031489]; retinoid X receptor binding [GO:0046965]; RNA binding [GO:0003723]; thyroid hormone receptor binding [GO:0046966…	4	2	2	2	5	3	2	5	2	7871700	666670	200500	43140	188660	151790	169390	3118900	247210	12.7	10.3	11.2	6.7	13.9	10.3	10.3	14.4	11
B4DXZ6	FXR1	Fragile X mental retardation syndrome-related protein 1	68.326	tr|B4DXZ6|B4DXZ6_HUMAN cDNA FLJ58644, highly similar to Fragile X mental retardation syndrome-related protein 1 OS=Homo sapiens OX=9606 GN=FXR1 PE=1 SV=1;sp|P51114|FXR1_HUMAN Fragile X mental retardation syndrome-related protein 1 OS=Homo sapiens OX=9606 G	-0.548914	0.959829	Not Sig.	regulation of translation [GO:0006417]	cytosol [GO:0005829]	mRNA binding [GO:0003729]	6	4	2	3	2	3	1	6	1	2760300	146500	218650	176390	263090	186220	32973	2985200	265130	21.2	12.3	7.2	11.5	7.4	12.7	2.1	22.7	5.8
F5H6X6	GANAB	Neutral alpha-glucosidase AB	96.215	tr|F5H6X6|F5H6X6_HUMAN Neutral alpha-glucosidase AB OS=Homo sapiens OX=9606 GN=GANAB PE=1 SV=1;tr|E9PKU7|E9PKU7_HUMAN Neutral alpha-glucosidase AB OS=Homo sapiens OX=9606 GN=GANAB PE=1 SV=1;sp|Q14697|GANAB_HUMAN Neutral alpha-glucosidase AB OS=Homo sapiens	1.41456	0.959829	Not Sig.	carbohydrate metabolic process [GO:0005975]	0	carbohydrate binding [GO:0030246]; hydrolase activity, hydrolyzing O-glycosyl compounds [GO:0004553]	0	1	1	0	1	0	3	2	2	0	28583	43859	0	53296	0	187130	252040	166560	0	1.8	1.8	0	1.8	0	5.3	3.5	3.5
Q9NY12-2	GAR1	H/ACA ribonucleoprotein complex subunit 1	20.834	sp|Q9NY12-2|GAR1_HUMAN Isoform 2 of H/ACA ribonucleoprotein complex subunit 1 OS=Homo sapiens OX=9606 GN=GAR1;sp|Q9NY12|GAR1_HUMAN H/ACA ribonucleoprotein complex subunit 1 OS=Homo sapiens OX=9606 GN=GAR1 PE=1 SV=1	-1.3108	0.959829	Not Sig.				4	2	2	3	3	3	2	3	1	6394600	312650	277600	220850	440640	257740	224590	1084400	112030	23.6	13.6	11.1	20.1	20.1	20.1	13.6	14.6	9
P22102	GART	Trifunctional purine biosynthetic protein adenosine-3;Phosphoribosylamine--glycine ligase;Phosphoribosylformylglycinamidine cyclo-ligase;Phosphoribosylglycinamide formyltransferase	107.77	sp|P22102|PUR2_HUMAN Trifunctional purine biosynthetic protein adenosine-3 OS=Homo sapiens OX=9606 GN=GART PE=1 SV=1;sp|P22102-2|PUR2_HUMAN Isoform Short of Trifunctional purine biosynthetic protein adenosine-3 OS=Homo sapiens OX=9606 GN=GART;tr|C9JZG2|C9J	1.00773	0.959829	Not Sig.	'de novo' IMP biosynthetic process [GO:0006189]; adenine biosynthetic process [GO:0046084]; brainstem development [GO:0003360]; cerebellum development [GO:0021549]; cerebral cortex development [GO:0021987]; glycine metabolic process [GO:0006544]; purine nucleotide biosynthetic process [GO:0006164]; purine ribonucleoside monophosphate biosynthetic process [GO:0009168]; response to inorganic substa…	cytosol [GO:0005829]; extracellular exosome [GO:0070062]	ATP binding [GO:0005524]; metal ion binding [GO:0046872]; phosphoribosylamine-glycine ligase activity [GO:0004637]; phosphoribosylformylglycinamidine cyclo-ligase activity [GO:0004641]; phosphoribosylglycinamide formyltransferase activity [GO:0004644]	2	1	1	1	1	1	2	3	2	235730	22998	28933	32012	39314	36535	98285	440120	149290	3.6	1.6	1.3	1.6	2	1.3	3.3	4.4	2.4
P50395-2	GDI2	Rab GDP dissociation inhibitor beta;Rab GDP dissociation inhibitor alpha	45.619	sp|P50395-2|GDIB_HUMAN Isoform 2 of Rab GDP dissociation inhibitor beta OS=Homo sapiens OX=9606 GN=GDI2;sp|P50395|GDIB_HUMAN Rab GDP dissociation inhibitor beta OS=Homo sapiens OX=9606 GN=GDI2 PE=1 SV=2;tr|Q5SX87|Q5SX87_HUMAN Rab GDP dissociation inhibitor	-0.795422	0.959829	Not Sig.	neutrophil degranulation [GO:0043312]; protein transport [GO:0015031]; regulation of small GTPase mediated signal transduction [GO:0051056]; signal transduction [GO:0007165]; small GTPase mediated signal transduction [GO:0007264]; vesicle-mediated transport [GO:0016192]	azurophil granule lumen [GO:0035578]; cytoplasm [GO:0005737]; cytosol [GO:0005829]; extracellular exosome [GO:0070062]; extracellular region [GO:0005576]; focal adhesion [GO:0005925]; Golgi apparatus [GO:0005794]; membrane [GO:0016020]; secretory granule lumen [GO:0034774]; synapse [GO:0045202]; vesicle [GO:0031982]	GTPase activator activity [GO:0005096]; Rab GDP-dissociation inhibitor activity [GO:0005093]; Rab GTPase binding [GO:0017137]; RNA binding [GO:0003723]	1	1	0	2	2	2	1	2	2	65330	65531	0	145450	111000	171510	35973	125910	187470	2	2.8	0	7.5	4.8	7.5	2	7.5	7.5
Q92896	GLG1	Golgi apparatus protein 1	134.55	sp|Q92896|GSLG1_HUMAN Golgi apparatus protein 1 OS=Homo sapiens OX=9606 GN=GLG1 PE=1 SV=2;sp|Q92896-3|GSLG1_HUMAN Isoform 3 of Golgi apparatus protein 1 OS=Homo sapiens OX=9606 GN=GLG1;sp|Q92896-2|GSLG1_HUMAN Isoform 2 of Golgi apparatus protein 1 OS=Homo	-0.485118	0.959829	Not Sig.	bone morphogenesis [GO:0060349]; leukocyte migration [GO:0050900]; negative regulation of protein processing [GO:0010955]; negative regulation of transforming growth factor beta receptor signaling pathway [GO:0030512]; regulation of chondrocyte differentiation [GO:0032330]	cytoskeleton [GO:0005856]; extracellular exosome [GO:0070062]; extracellular matrix [GO:0031012]; Golgi apparatus [GO:0005794]; Golgi membrane [GO:0000139]; integral component of membrane [GO:0016021]; membrane [GO:0016020]; plasma membrane [GO:0005886]; postsynaptic Golgi apparatus [GO:0150051]	fibroblast growth factor binding [GO:0017134]; signaling receptor binding [GO:0005102]	4	0	0	3	3	0	2	4	0	755010	0	0	84162	108200	0	29532	630260	0	4.7	0	0	3.2	3.5	0	2.1	4.7	0
Q9H4G4	GLIPR2	Golgi-associated plant pathogenesis-related protein 1	17.218	sp|Q9H4G4|GAPR1_HUMAN Golgi-associated plant pathogenesis-related protein 1 OS=Homo sapiens OX=9606 GN=GLIPR2 PE=1 SV=3;tr|Q5VZR0|Q5VZR0_HUMAN Golgi-associated plant pathogenesis-related protein 1 OS=Homo sapiens OX=9606 GN=GLIPR2 PE=1 SV=1;tr|A0A087WUM5|A	-0.559213	0.959829	Not Sig.	positive regulation of epithelial cell migration [GO:0010634]; positive regulation of epithelial to mesenchymal transition [GO:0010718]; positive regulation of ERK1 and ERK2 cascade [GO:0070374]	extracellular exosome [GO:0070062]; extracellular space [GO:0005615]; Golgi membrane [GO:0000139]	protein homodimerization activity [GO:0042803]	1	1	1	2	2	2	0	2	0	590270	100880	36415	69144	76985	34638	0	527590	0	8.4	8.4	8.4	16.9	16.9	16.9	0	16.9	0
Q04760-2	GLO1	Lactoylglutathione lyase	19.043	sp|Q04760-2|LGUL_HUMAN Isoform 2 of Lactoylglutathione lyase OS=Homo sapiens OX=9606 GN=GLO1;sp|Q04760|LGUL_HUMAN Lactoylglutathione lyase OS=Homo sapiens OX=9606 GN=GLO1 PE=1 SV=4	-0.402374	0.959829	Not Sig.	carbohydrate metabolic process [GO:0005975]; glutathione metabolic process [GO:0006749]; methylglyoxal metabolic process [GO:0009438]; negative regulation of apoptotic process [GO:0043066]; osteoclast differentiation [GO:0030316]; pyruvate metabolic process [GO:0006090]; regulation of transcription by RNA polymerase II [GO:0006357]	cytoplasm [GO:0005737]; cytosol [GO:0005829]; extracellular exosome [GO:0070062]; nucleoplasm [GO:0005654]; plasma membrane [GO:0005886]	lactoylglutathione lyase activity [GO:0004462]; zinc ion binding [GO:0008270]	2	1	1	2	2	1	1	2	2	352830	99344	125490	221660	211760	123800	165290	297020	264690	17.8	11.8	5.9	17.8	17.8	5.9	5.9	17.8	17.8
P04899	GNAI2	Guanine nucleotide-binding protein G(i) subunit alpha-2	40.45	sp|P04899|GNAI2_HUMAN Guanine nucleotide-binding protein G(i) subunit alpha-2 OS=Homo sapiens OX=9606 GN=GNAI2 PE=1 SV=3;sp|P04899-4|GNAI2_HUMAN Isoform sGi2 of Guanine nucleotide-binding protein G(i) subunit alpha-2 OS=Homo sapiens OX=9606 GN=GNAI2;sp|P04	-1.12992	0.959829	Not Sig.	adenylate cyclase-activating G protein-coupled receptor signaling pathway [GO:0007189]; adenylate cyclase-inhibiting G protein-coupled receptor signaling pathway [GO:0007193]; adenylate cyclase-modulating G protein-coupled receptor signaling pathway [GO:0007188]; cell cycle [GO:0007049]; cell division [GO:0051301]; cell population proliferation [GO:0008283]; gamma-aminobutyric acid signaling path…	cell body [GO:0044297]; centrosome [GO:0005813]; cytoplasm [GO:0005737]; cytosol [GO:0005829]; dendrite [GO:0030425]; extracellular exosome [GO:0070062]; extracellular vesicle [GO:1903561]; heterotrimeric G-protein complex [GO:0005834]; membrane [GO:0016020]; membrane raft [GO:0045121]; midbody [GO:0030496]; nucleoplasm [GO:0005654]; plasma membrane [GO:0005886]; synapse [GO:0045202]	G-protein beta/gamma-subunit complex binding [GO:0031683]; G protein-coupled receptor binding [GO:0001664]; GTPase activity [GO:0003924]; GTP binding [GO:0005525]; metal ion binding [GO:0046872]	5	4	4	4	4	3	2	5	3	3980500	207540	167880	414630	498030	153460	108860	2261300	264650	25.9	22.8	16.1	18.9	19.2	17.7	11	25.9	15.2
P08754	GNAI3	Guanine nucleotide-binding protein G(k) subunit alpha	40.532	sp|P08754|GNAI3_HUMAN Guanine nucleotide-binding protein G(k) subunit alpha OS=Homo sapiens OX=9606 GN=GNAI3 PE=1 SV=3	-0.488007	0.959829	Not Sig.	adenylate cyclase-inhibiting G protein-coupled receptor signaling pathway [GO:0007193]; adenylate cyclase-modulating G protein-coupled receptor signaling pathway [GO:0007188]; brain development [GO:0007420]; cell cycle [GO:0007049]; cell division [GO:0051301]; dopamine receptor signaling pathway [GO:0007212]; G protein-coupled receptor signaling pathway [GO:0007186]; GTP metabolic process [GO:004…	centrosome [GO:0005813]; cytoplasm [GO:0005737]; extracellular exosome [GO:0070062]; Golgi apparatus [GO:0005794]; heterotrimeric G-protein complex [GO:0005834]; lysosomal membrane [GO:0005765]; membrane [GO:0016020]; membrane raft [GO:0045121]; midbody [GO:0030496]; plasma membrane [GO:0005886]; zymogen granule [GO:0042588]	GDP binding [GO:0019003]; G-protein beta/gamma-subunit complex binding [GO:0031683]; G protein-coupled receptor binding [GO:0001664]; G protein-coupled serotonin receptor binding [GO:0031821]; GTPase activating protein binding [GO:0032794]; GTPase activity [GO:0003924]; GTP binding [GO:0005525]; metal ion binding [GO:0046872]; protein domain specific binding [GO:0019904]	5	3	3	4	2	3	1	4	2	3590900	167520	181710	380100	285360	265520	94182	2122600	165260	29.9	21.2	11.3	20.3	12.1	14.4	7.3	20.9	12.1
P63092-3	GNAS	Guanine nucleotide-binding protein G(s) subunit alpha isoforms short;Guanine nucleotide-binding protein G(s) subunit alpha isoforms XLas	44.179	sp|P63092-3|GNAS2_HUMAN Isoform 3 of Guanine nucleotide-binding protein G(s) subunit alpha isoforms short OS=Homo sapiens OX=9606 GN=GNAS;sp|P63092-2|GNAS2_HUMAN Isoform Gnas-2 of Guanine nucleotide-binding protein G(s) subunit alpha isoforms short OS=Homo	-0.87622	0.959829	Not Sig.	activation of adenylate cyclase activity [GO:0007190]; adenylate cyclase-activating adrenergic receptor signaling pathway [GO:0071880]; adenylate cyclase-activating dopamine receptor signaling pathway [GO:0007191]; adenylate cyclase-activating G protein-coupled receptor signaling pathway [GO:0007189]; bone development [GO:0060348]; cellular response to catecholamine stimulus [GO:0071870]; cellula…	cytoplasm [GO:0005737]; cytosol [GO:0005829]; extracellular exosome [GO:0070062]; heterotrimeric G-protein complex [GO:0005834]; intrinsic component of membrane [GO:0031224]; membrane [GO:0016020]; plasma membrane [GO:0005886]; trans-Golgi network membrane [GO:0032588]	adenylate cyclase activator activity [GO:0010856]; G-protein beta/gamma-subunit complex binding [GO:0031683]; GTPase activity [GO:0003924]; GTP binding [GO:0005525]; metal ion binding [GO:0046872]	7	4	3	5	3	3	2	6	4	8281600	331170	211700	522480	960700	467270	298930	6158300	567230	29.3	20.1	10	16.6	12.9	12.9	9.5	26.9	20.1
P62873	GNB1	Guanine nucleotide-binding protein G(I)/G(S)/G(T) subunit beta-1	37.377	sp|P62873|GBB1_HUMAN Guanine nucleotide-binding protein G(I)/G(S)/G(T) subunit beta-1 OS=Homo sapiens OX=9606 GN=GNB1 PE=1 SV=3;sp|P62873-2|GBB1_HUMAN Isoform 2 of Guanine nucleotide-binding protein G(I)/G(S)/G(T) subunit beta-1 OS=Homo sapiens OX=9606 GN=	-1.90205	0.959829	Not Sig.				7	0	2	2	3	2	1	6	3	10704000	193110	330670	669840	821520	259470	111720	4345600	428410	44.7	6.2	16.8	16.8	26.2	8.5	6.8	32.1	15.6
P62879	GNB2	Guanine nucleotide-binding protein G(I)/G(S)/G(T) subunit beta-2	37.331	sp|P62879|GBB2_HUMAN Guanine nucleotide-binding protein G(I)/G(S)/G(T) subunit beta-2 OS=Homo sapiens OX=9606 GN=GNB2 PE=1 SV=3;tr|C9JIS1|C9JIS1_HUMAN Guanine nucleotide-binding protein G(I)/G(S)/G(T) subunit beta-2 (Fragment) OS=Homo sapiens OX=9606 GN=GN	-0.63302	0.959829	Not Sig.				5	2	3	2	3	3	2	3	3	5175500	182280	172920	321170	433170	220960	121890	2371900	328860	36.8	18.8	15.6	15.3	17.6	14.4	12.4	21.2	19.4
Q13823	GNL2	Nucleolar GTP-binding protein 2	83.654	sp|Q13823|NOG2_HUMAN Nucleolar GTP-binding protein 2 OS=Homo sapiens OX=9606 GN=GNL2 PE=1 SV=1;tr|H0YG10|H0YG10_HUMAN Nucleolar GTP-binding protein 2 (Fragment) OS=Homo sapiens OX=9606 GN=GNL2 PE=1 SV=2	0.36479	0.959829	Not Sig.	ribosome biogenesis [GO:0042254]	membrane [GO:0016020]; nucleolus [GO:0005730]; nucleus [GO:0005634]	GTPase activity [GO:0003924]; GTP binding [GO:0005525]; RNA binding [GO:0003723]	6	0	3	0	3	0	0	2	1	1317000	0	56996	0	92008	0	0	451110	39285	11.6	0	6.4	0	4.9	0	0	3.4	2.1
Q9BVP2-2	GNL3	Guanine nucleotide-binding protein-like 3	60.54	sp|Q9BVP2-2|GNL3_HUMAN Isoform 2 of Guanine nucleotide-binding protein-like 3 OS=Homo sapiens OX=9606 GN=GNL3;sp|Q9BVP2|GNL3_HUMAN Guanine nucleotide-binding protein-like 3 OS=Homo sapiens OX=9606 GN=GNL3 PE=1 SV=2	1.64715	0.959829	Not Sig.	cell population proliferation [GO:0008283]; positive regulation of pri-miRNA transcription by RNA polymerase II [GO:1902895]; positive regulation of protein localization to chromosome, telomeric region [GO:1904816]; positive regulation of protein sumoylation [GO:0033235]; positive regulation of telomere maintenance [GO:0032206]; regulation of cell population proliferation [GO:0042127]; stem cell …	extracellular space [GO:0005615]; membrane [GO:0016020]; nuclear body [GO:0016604]; nucleolus [GO:0005730]; nucleus [GO:0005634]	GTP binding [GO:0005525]; mRNA 5'-UTR binding [GO:0048027]; RNA binding [GO:0003723]	13	1	6	2	5	1	3	11	2	10571000	235390	349860	37809	177640	33739	70962	5527300	96017	33.9	2.8	15.8	4.7	12.7	1.9	6.1	27.6	4.3
P00505-2	GOT2	Aspartate aminotransferase, mitochondrial	43.029	sp|P00505-2|AATM_HUMAN Isoform 2 of Aspartate aminotransferase, mitochondrial OS=Homo sapiens OX=9606 GN=GOT2;sp|P00505|AATM_HUMAN Aspartate aminotransferase, mitochondrial OS=Homo sapiens OX=9606 GN=GOT2 PE=1 SV=3	0.54706	0.959829	Not Sig.	2-oxoglutarate metabolic process [GO:0006103]; 4-hydroxyproline catabolic process [GO:0019470]; aspartate biosynthetic process [GO:0006532]; aspartate catabolic process [GO:0006533]; aspartate metabolic process [GO:0006531]; cellular amino acid biosynthetic process [GO:0008652]; fatty acid transport [GO:0015908]; female pregnancy [GO:0007565]; gluconeogenesis [GO:0006094]; glutamate catabolic pro…	cell surface [GO:0009986]; extracellular exosome [GO:0070062]; mitochondrial inner membrane [GO:0005743]; mitochondrial matrix [GO:0005759]; mitochondrion [GO:0005739]; perikaryon [GO:0043204]; plasma membrane [GO:0005886]; protein-containing complex [GO:0032991]; T-tubule [GO:0030315]	amino acid binding [GO:0016597]; enzyme binding [GO:0019899]; identical protein binding [GO:0042802]; kynurenine-oxoglutarate transaminase activity [GO:0016212]; L-aspartate:2-oxoglutarate aminotransferase activity [GO:0004069]; phospholipid binding [GO:0005543]; pyridoxal phosphate binding [GO:0030170]; RNA binding [GO:0003723]	1	1	1	2	2	1	2	0	2	70791	46964	51717	92071	108840	58485	141780	0	148880	3.1	3.1	3.1	6.7	6.7	3.1	6.7	0	6.7
A0A0J9YXP8	GPI	Glucose-6-phosphate isomerase	30.37	tr|A0A0J9YXP8|A0A0J9YXP8_HUMAN Glucose-6-phosphate isomerase (Fragment) OS=Homo sapiens OX=9606 GN=GPI PE=1 SV=1;tr|A0A0J9YX90|A0A0J9YX90_HUMAN Glucose-6-phosphate isomerase (Fragment) OS=Homo sapiens OX=9606 GN=GPI PE=1 SV=1;tr|A0A0J9YYH3|A0A0J9YYH3_HUMAN	-1.09998	0.959829	Not Sig.	gluconeogenesis [GO:0006094]; glycolytic process [GO:0006096]	0	glucose-6-phosphate isomerase activity [GO:0004347]	1	2	3	2	2	2	2	3	2	131480	119720	192060	114460	145600	78439	269190	524730	293390	5.6	10.1	15.7	9.3	9.3	9.3	10.1	15.7	10.1
Q92917	GPKOW	G patch domain and KOW motifs-containing protein	52.228	sp|Q92917|GPKOW_HUMAN G-patch domain and KOW motifs-containing protein OS=Homo sapiens OX=9606 GN=GPKOW PE=1 SV=2	0.682985	0.959829	Not Sig.	mRNA splicing, via spliceosome [GO:0000398]	nucleoplasm [GO:0005654]; nucleus [GO:0005634]; spliceosomal complex [GO:0005681]	RNA binding [GO:0003723]	3	2	0	1	2	0	2	2	1	390920	30235	0	10817	37623	0	33201	154900	21024	12	7.8	0	4.4	8.6	0	7.6	7.6	3.4
Q9BQ67	GRWD1	Glutamate-rich WD repeat-containing protein 1	49.419	sp|Q9BQ67|GRWD1_HUMAN Glutamate-rich WD repeat-containing protein 1 OS=Homo sapiens OX=9606 GN=GRWD1 PE=1 SV=1;tr|M0QX71|M0QX71_HUMAN Glutamate-rich WD repeat-containing protein 1 (Fragment) OS=Homo sapiens OX=9606 GN=GRWD1 PE=1 SV=1	0.499579	0.959829	Not Sig.	DNA replication [GO:0006260]; nucleosome assembly [GO:0006334]; nucleosome disassembly [GO:0006337]	chromosome [GO:0005694]; cytosol [GO:0005829]; nucleolus [GO:0005730]; nucleoplasm [GO:0005654]; nucleus [GO:0005634]; protein-containing complex [GO:0032991]	chromatin binding [GO:0003682]; DNA replication origin binding [GO:0003688]; histone binding [GO:0042393]; RNA binding [GO:0003723]	5	0	1	1	4	2	1	4	2	3887500	0	49214	31228	165710	70579	37104	1862500	123580	19.3	0	3.1	3.1	17.3	6.7	3.1	16.1	7.2
J3KRG2	GSDMA	Gasdermin-A	17.791	tr|J3KRG2|J3KRG2_HUMAN Gasdermin-A (Fragment) OS=Homo sapiens OX=9606 GN=GSDMA PE=1 SV=8;sp|Q96QA5|GSDMA_HUMAN Gasdermin-A OS=Homo sapiens OX=9606 GN=GSDMA PE=1 SV=4	-0.553534	0.959829	Not Sig.	0	0	0	0	3	2	2	2	3	1	1	2	0	1393000	91521	100950	42090	179140	59194	151370	315340	0	31	22.8	25.3	22.8	31	17.1	17.1	25.3
P78347-2	GTF2I	General transcription factor II-I	107.97	sp|P78347-2|GTF2I_HUMAN Isoform 2 of General transcription factor II-I OS=Homo sapiens OX=9606 GN=GTF2I;sp|P78347-4|GTF2I_HUMAN Isoform 4 of General transcription factor II-I OS=Homo sapiens OX=9606 GN=GTF2I;sp|P78347-3|GTF2I_HUMAN Isoform 3 of General tra	-0.762194	0.959829	Not Sig.	negative regulation of angiogenesis [GO:0016525]; negative regulation of cytosolic calcium ion concentration [GO:0051481]; signal transduction [GO:0007165]; transcription by RNA polymerase II [GO:0006366]; transcription initiation from RNA polymerase II promoter [GO:0006367]	cytoplasm [GO:0005737]; membrane [GO:0016020]; nucleoplasm [GO:0005654]; nucleus [GO:0005634]	DNA binding [GO:0003677]; DNA-binding transcription factor activity [GO:0003700]	25	24	25	29	28	30	29	26	28	20271000	10747000	10555000	11883000	10825000	13729000	10926000	24507000	13895000	42	40.1	42.4	48	44.4	47.9	46.6	41.7	47
Q9BZE4	GTPBP4	Nucleolar GTP-binding protein 1	73.964	sp|Q9BZE4|NOG1_HUMAN Nucleolar GTP-binding protein 1 OS=Homo sapiens OX=9606 GN=GTPBP4 PE=1 SV=3;sp|Q9BZE4-2|NOG1_HUMAN Isoform 2 of Nucleolar GTP-binding protein 1 OS=Homo sapiens OX=9606 GN=GTPBP4;sp|Q9BZE4-3|NOG1_HUMAN Isoform 3 of Nucleolar GTP-binding	0.703563	0.959829	Not Sig.	maturation of LSU-rRNA from tricistronic rRNA transcript (SSU-rRNA, 5.8S rRNA, LSU-rRNA) [GO:0000463]; negative regulation of cell-cell adhesion [GO:0022408]; negative regulation of cell migration [GO:0030336]; negative regulation of cell population proliferation [GO:0008285]; negative regulation of collagen binding [GO:0033342]; negative regulation of DNA replication [GO:0008156]; negative regul…	cytoplasm [GO:0005737]; cytosol [GO:0005829]; membrane [GO:0016020]; nuclear membrane [GO:0031965]; nucleolus [GO:0005730]; nucleoplasm [GO:0005654]; nucleus [GO:0005634]; perinuclear region of cytoplasm [GO:0048471]	GTPase activity [GO:0003924]; GTP binding [GO:0005525]; RNA binding [GO:0003723]	13	2	7	2	6	5	2	12	7	11495000	287010	395480	32361	339960	175180	36424	7838800	454910	24.8	5.4	14	3.6	12.8	11.2	6	23.2	14
C9J0D1	H2AFV	Histone H2A;Histone H2A.V;Histone H2A.Z	13.163	tr|C9J0D1|C9J0D1_HUMAN Histone H2A OS=Homo sapiens OX=9606 GN=H2AFV PE=1 SV=1;sp|Q71UI9-2|H2AV_HUMAN Isoform 2 of Histone H2A.V OS=Homo sapiens OX=9606 GN=H2AFV;sp|Q71UI9|H2AV_HUMAN Histone H2A.V OS=Homo sapiens OX=9606 GN=H2AFV PE=1 SV=3;sp|P0C0S5|H2AZ_HU	1.96848	0.959829	Not Sig.	0	nucleosome [GO:0000786]; nucleus [GO:0005634]	DNA binding [GO:0003677]; protein heterodimerization activity [GO:0046982]	2	2	2	1	1	1	1	2	2	8044600	1217400	99684	301320	2880800	1015100	252010	684890	1918400	45.1	39.3	39.3	8.2	13.9	13.9	15.6	45.1	45.1
O75367-3	H2AFY	Core histone macro-H2A.1;Histone H2A	39.488	sp|O75367-3|H2AY_HUMAN Isoform 3 of Core histone macro-H2A.1 OS=Homo sapiens OX=9606 GN=H2AFY;sp|O75367|H2AY_HUMAN Core histone macro-H2A.1 OS=Homo sapiens OX=9606 GN=H2AFY PE=1 SV=4;sp|O75367-2|H2AY_HUMAN Isoform 1 of Core histone macro-H2A.1 OS=Homo sapi	1.36849	0.959829	Not Sig.	chromatin organization [GO:0006325]; chromatin silencing [GO:0006342]; dosage compensation [GO:0007549]; establishment of protein localization to chromatin [GO:0071169]; negative regulation of cell cycle G2/M phase transition [GO:1902750]; negative regulation of gene expression, epigenetic [GO:0045814]; negative regulation of histone H3-K27 methylation [GO:0061086]; negative regulation of histone…	Barr body [GO:0001740]; condensed chromosome [GO:0000793]; extracellular exosome [GO:0070062]; nuclear chromatin [GO:0000790]; nuclear chromosome [GO:0000228]; nuclear chromosome, telomeric region [GO:0000784]; nucleolus [GO:0005730]; nucleoplasm [GO:0005654]; nucleosome [GO:0000786]; nucleus [GO:0005634]; pericentric heterochromatin [GO:0005721]; sex chromatin [GO:0001739]	chromatin DNA binding [GO:0031490]; DNA binding [GO:0003677]; double-stranded methylated DNA binding [GO:0010385]; enzyme binding [GO:0019899]; nucleosomal DNA binding [GO:0031492]; promoter-specific chromatin binding [GO:1990841]; protein heterodimerization activity [GO:0046982]; protein kinase binding [GO:0019901]; protein serine/threonine kinase inhibitor activity [GO:0030291]; rDNA binding [G…	11	2	8	0	5	4	4	6	6	20713000	286240	1063500	0	1238900	281800	142350	7293600	950160	50.7	15.4	42.3	0	21.8	19.1	24.8	27.5	27.2
Q9P0M6	H2AFY2	Core histone macro-H2A.2;Histone H2A	40.058	sp|Q9P0M6|H2AW_HUMAN Core histone macro-H2A.2 OS=Homo sapiens OX=9606 GN=H2AFY2 PE=1 SV=3;tr|Q5SQT3|Q5SQT3_HUMAN Histone H2A (Fragment) OS=Homo sapiens OX=9606 GN=H2AFY2 PE=1 SV=8	0.920278	0.959829	Not Sig.	brain development [GO:0007420]; chromatin organization [GO:0006325]; chromatin silencing [GO:0006342]; dosage compensation [GO:0007549]; establishment of protein localization to chromatin [GO:0071169]; negative regulation of gene expression, epigenetic [GO:0045814]; negative regulation of transcription by RNA polymerase II [GO:0000122]; negative regulation of transcription of nucleolar large rRNA…	Barr body [GO:0001740]; extracellular exosome [GO:0070062]; nuclear chromatin [GO:0000790]; nuclear chromosome, telomeric region [GO:0000784]; nucleoplasm [GO:0005654]; nucleosome [GO:0000786]	chromatin DNA binding [GO:0031490]; DNA binding [GO:0003677]; protein heterodimerization activity [GO:0046982]; RNA polymerase II transcription regulatory region sequence-specific DNA binding [GO:0000977]; transcription regulatory region sequence-specific DNA binding [GO:0000976]	13	1	3	0	8	2	2	9	1	18931000	222330	457790	0	439290	109660	46735	9087100	135910	50	8.6	17.2	0	33.6	8.3	8.6	39.8	5.4
H0YFD6	HADHA	Trifunctional enzyme subunit alpha, mitochondrial;Long-chain enoyl-CoA hydratase;Long chain 3-hydroxyacyl-CoA dehydrogenase	86.371	tr|H0YFD6|H0YFD6_HUMAN Trifunctional enzyme subunit alpha, mitochondrial OS=Homo sapiens OX=9606 GN=HADHA PE=1 SV=2;sp|P40939|ECHA_HUMAN Trifunctional enzyme subunit alpha, mitochondrial OS=Homo sapiens OX=9606 GN=HADHA PE=1 SV=2;tr|A0A2R8Y4F5|A0A2R8Y4F5_H	-0.852527	0.959829	Not Sig.	fatty acid beta-oxidation [GO:0006635]	mitochondrial fatty acid beta-oxidation multienzyme complex [GO:0016507]; mitochondrion [GO:0005739]	3-hydroxyacyl-CoA dehydrogenase activity [GO:0003857]; enoyl-CoA hydratase activity [GO:0004300]	16	7	12	11	16	8	11	17	7	18971000	823460	1165900	2146200	2470300	1025700	976220	11721000	1072700	29.3	14.3	21.2	20.8	30.2	14.3	20.2	31.3	13
P55084-2	HADHB	Trifunctional enzyme subunit beta, mitochondrial;3-ketoacyl-CoA thiolase	48.879	sp|P55084-2|ECHB_HUMAN Isoform 2 of Trifunctional enzyme subunit beta, mitochondrial OS=Homo sapiens OX=9606 GN=HADHB;sp|P55084|ECHB_HUMAN Trifunctional enzyme subunit beta, mitochondrial OS=Homo sapiens OX=9606 GN=HADHB PE=1 SV=3;tr|F5GZQ3|F5GZQ3_HUMAN Tr	-0.879008	0.959829	Not Sig.	cardiolipin acyl-chain remodeling [GO:0035965]; fatty acid beta-oxidation [GO:0006635]	endoplasmic reticulum [GO:0005783]; mitochondrial envelope [GO:0005740]; mitochondrial inner membrane [GO:0005743]; mitochondrial nucleoid [GO:0042645]; mitochondrial outer membrane [GO:0005741]; mitochondrion [GO:0005739]	3-hydroxyacyl-CoA dehydrogenase activity [GO:0003857]; acetyl-CoA C-acyltransferase activity [GO:0003988]; acetyl-CoA C-myristoyltransferase activity [GO:0050633]; enoyl-CoA hydratase activity [GO:0004300]; RNA binding [GO:0003723]	10	2	4	11	7	8	6	7	4	9054600	288030	397410	1584000	1453400	801630	422360	4082300	409320	27.2	6.6	11.3	29.6	18.1	23.9	18.8	16.4	11.5
A6NEM2	HCFC1	Host cell factor 1;HCF N-terminal chain 1;HCF N-terminal chain 2;HCF N-terminal chain 3;HCF N-terminal chain 4;HCF N-terminal chain 5;HCF N-terminal chain 6;HCF C-terminal chain 1;HCF C-terminal chain 2;HCF C-terminal chain 3;HCF C-terminal chain 4;HCF C-terminal chain 5;HCF C-terminal chain 6	213.47	tr|A6NEM2|A6NEM2_HUMAN Host cell factor 1 OS=Homo sapiens OX=9606 GN=HCFC1 PE=1 SV=2;sp|P51610-2|HCFC1_HUMAN Isoform 2 of Host cell factor 1 OS=Homo sapiens OX=9606 GN=HCFC1;sp|P51610|HCFC1_HUMAN Host cell factor 1 OS=Homo sapiens OX=9606 GN=HCFC1 PE=1 SV=	-0.510115	0.959829	Not Sig.	0	MLL1 complex [GO:0071339]; Set1C/COMPASS complex [GO:0048188]	0	8	1	1	4	3	2	1	6	1	1839600	26525	41198	112940	165380	97898	18817	1232300	23943	5.7	0.6	0.8	3.1	2.2	1.6	0.7	4.4	0.7
Q92769-3	HDAC2	Histone deacetylase 2	51.998	sp|Q92769-3|HDAC2_HUMAN Isoform 2 of Histone deacetylase 2 OS=Homo sapiens OX=9606 GN=HDAC2;sp|Q92769|HDAC2_HUMAN Histone deacetylase 2 OS=Homo sapiens OX=9606 GN=HDAC2 PE=1 SV=2	0.66291	0.959829	Not Sig.	ATP-dependent chromatin remodeling [GO:0043044]; behavioral response to ethanol [GO:0048149]; blood coagulation [GO:0007596]; cardiac muscle hypertrophy [GO:0003300]; cellular response to dopamine [GO:1903351]; cellular response to heat [GO:0034605]; cellular response to hydrogen peroxide [GO:0070301]; cellular response to retinoic acid [GO:0071300]; cellular response to transforming growth facto…	cytoplasm [GO:0005737]; ESC/E(Z) complex [GO:0035098]; histone deacetylase complex [GO:0000118]; nuclear chromatin [GO:0000790]; nucleoplasm [GO:0005654]; nucleus [GO:0005634]; NuRD complex [GO:0016581]; protein-containing complex [GO:0032991]; Sin3 complex [GO:0016580]; Sin3-type complex [GO:0070822]	chromatin binding [GO:0003682]; deacetylase activity [GO:0019213]; enzyme binding [GO:0019899]; heat shock protein binding [GO:0031072]; histone deacetylase activity [GO:0004407]; histone deacetylase binding [GO:0042826]; NAD-dependent histone deacetylase activity (H3-K14 specific) [GO:0032041]; NF-kappaB binding [GO:0051059]; promoter-specific chromatin binding [GO:1990841]; protein deacetylase …	2	1	2	0	0	0	1	1	0	566780	34940	46706	0	0	0	12845	321980	0	8.5	3.9	5.9	0	2.6	2.6	3.9	6.6	0
Q9H583	HEATR1	HEAT repeat-containing protein 1;HEAT repeat-containing protein 1, N-terminally processed	242.37	sp|Q9H583|HEAT1_HUMAN HEAT repeat-containing protein 1 OS=Homo sapiens OX=9606 GN=HEATR1 PE=1 SV=3;tr|Q5T3Q7|Q5T3Q7_HUMAN HEAT repeat-containing protein 1 OS=Homo sapiens OX=9606 GN=HEATR1 PE=1 SV=1	1.75235	0.959829	Not Sig.	maturation of SSU-rRNA from tricistronic rRNA transcript (SSU-rRNA, 5.8S rRNA, LSU-rRNA) [GO:0000462]; positive regulation of rRNA processing [GO:2000234]; positive regulation of transcription by RNA polymerase I [GO:0045943]; rRNA processing [GO:0006364]	90S preribosome [GO:0030686]; fibrillar center [GO:0001650]; membrane [GO:0016020]; mitochondrion [GO:0005739]; nucleolus [GO:0005730]; nucleoplasm [GO:0005654]; small-subunit processome [GO:0032040]; t-UTP complex [GO:0034455]	RNA binding [GO:0003723]; snoRNA binding [GO:0030515]	23	4	12	1	10	6	8	21	5	11477000	276300	496200	197620	616440	254820	297440	10868000	368490	14.1	3.3	7.8	0.6	6.8	4.1	5.3	12.8	3.9
P62805	HIST1H4A	Histone H4	11.367	sp|P62805|H4_HUMAN Histone H4 OS=Homo sapiens OX=9606 GN=HIST1H4A PE=1 SV=2	0.533051	0.959829	Not Sig.	cellular protein metabolic process [GO:0044267]; CENP-A containing nucleosome assembly [GO:0034080]; DNA replication-dependent nucleosome assembly [GO:0006335]; DNA replication-independent nucleosome assembly [GO:0006336]; DNA-templated transcription, initiation [GO:0006352]; double-strand break repair via nonhomologous end joining [GO:0006303]; negative regulation of gene expression, epigenetic …	extracellular exosome [GO:0070062]; extracellular region [GO:0005576]; host cell nucleus [GO:0042025]; membrane [GO:0016020]; nuclear chromosome [GO:0000228]; nuclear chromosome, telomeric region [GO:0000784]; nuclear nucleosome [GO:0000788]; nucleoplasm [GO:0005654]; nucleosome [GO:0000786]; nucleus [GO:0005634]; protein-containing complex [GO:0032991]	DNA binding [GO:0003677]; protein domain specific binding [GO:0019904]; protein heterodimerization activity [GO:0046982]; RNA binding [GO:0003723]	11	6	9	4	9	7	4	8	6	149830000	9825300	2983700	2026000	36447000	7304300	2320200	29205000	22233000	61.2	33	53.4	24.3	53.4	42.7	24.3	43.7	41.7
Q16777	HIST2H2AC	Histone H2A type 2-C;Histone H2A type 2-A;Histone H2A type 1-J;Histone H2A type 1-H;Histone H2A.J;Histone H2A type 1-C;Histone H2A type 3;Histone H2A type 1-D;Histone H2A type 1;Histone H2A type 1-B/E;Histone H2A	13.988	sp|Q16777|H2A2C_HUMAN Histone H2A type 2-C OS=Homo sapiens OX=9606 GN=HIST2H2AC PE=1 SV=4;sp|Q6FI13|H2A2A_HUMAN Histone H2A type 2-A OS=Homo sapiens OX=9606 GN=HIST2H2AA3 PE=1 SV=3;tr|A0A0U1RR32|A0A0U1RR32_HUMAN Histone H2A OS=Homo sapiens OX=9606 GN=hCG_2	3.02494	0.959829	Not Sig.				3	2	1	2	1	0	2	3	3	42749000	13595000	326270	1564600	3089800	112210	5256200	17793000	32003000	55.8	44.2	29.5	15.5	25.6	5.4	44.2	55.8	50.4
P17096-3	HMGA1	High mobility group protein HMG-I/HMG-Y	19.694	sp|P17096-3|HMGA1_HUMAN Isoform HMG-R of High mobility group protein HMG-I/HMG-Y OS=Homo sapiens OX=9606 GN=HMGA1;sp|P17096|HMGA1_HUMAN High mobility group protein HMG-I/HMG-Y OS=Homo sapiens OX=9606 GN=HMGA1 PE=1 SV=3	0.767738	0.959829	Not Sig.				3	2	2	0	3	1	1	3	1	3301200	57020	108780	0	243130	33752	104640	3620200	79880	14	14	13.4	0	14	5	5	14	5
A6NL93	HMGN1	Non-histone chromosomal protein HMG-14	9.5355	tr|A6NL93|A6NL93_HUMAN Non-histone chromosomal protein HMG-14 OS=Homo sapiens OX=9606 GN=HMGN1 PE=1 SV=1;tr|A6NEL0|A6NEL0_HUMAN Non-histone chromosomal protein HMG-14 OS=Homo sapiens OX=9606 GN=HMGN1 PE=1 SV=1;sp|P05114|HMGN1_HUMAN Non-histone chromosomal	0.739558	0.959829	Not Sig.	0	chromatin [GO:0000785]; nucleoplasm [GO:0005654]	nucleosomal DNA binding [GO:0031492]	3	0	3	1	1	1	0	4	0	5985600	0	249480	17335	38833	56672	0	4276900	0	37.8	0	37.8	12.2	23.3	12.2	0	37.8	0
Q5JSL0	HMGN5	High mobility group nucleosome-binding domain-containing protein 5	16.496	tr|Q5JSL0|Q5JSL0_HUMAN High mobility group nucleosome-binding domain-containing protein 5 (Fragment) OS=Homo sapiens OX=9606 GN=HMGN5 PE=1 SV=1;tr|Q5JSK6|Q5JSK6_HUMAN High mobility group nucleosome-binding domain-containing protein 5 (Fragment) OS=Homo sap	0.889709	0.959829	Not Sig.	chromatin organization [GO:0006325]	chromatin [GO:0000785]; nucleoplasm [GO:0005654]	nucleosomal DNA binding [GO:0031492]	3	0	3	2	0	1	1	3	2	2625400	0	76135	31712	0	14407	15372	1591500	63472	26.4	0	32.4	16.2	0	9.5	6.8	32.4	19.6
Q13151	HNRNPA0	Heterogeneous nuclear ribonucleoprotein A0	30.84	sp|Q13151|ROA0_HUMAN Heterogeneous nuclear ribonucleoprotein A0 OS=Homo sapiens OX=9606 GN=HNRNPA0 PE=1 SV=1	1.18244	0.959829	Not Sig.	3'-UTR-mediated mRNA stabilization [GO:0070935]; inflammatory response [GO:0006954]; mRNA processing [GO:0006397]; mRNA splicing, via spliceosome [GO:0000398]; regulation of RNA metabolic process [GO:0051252]; response to lipopolysaccharide [GO:0032496]; RNA metabolic process [GO:0016070]	nucleoplasm [GO:0005654]; nucleus [GO:0005634]; ribonucleoprotein complex [GO:1990904]	mRNA 3'-UTR AU-rich region binding [GO:0035925]; mRNA binding [GO:0003729]; protein kinase binding [GO:0019901]; RNA binding [GO:0003723]	5	2	3	2	3	2	2	5	2	10411000	515720	495500	94258	395210	181420	175430	5651800	635360	21	9.2	16.1	11.8	14.1	11.8	11.8	21	11.8
P09651-2	HNRNPA1	Heterogeneous nuclear ribonucleoprotein A1;Heterogeneous nuclear ribonucleoprotein A1, N-terminally processed	34.196	sp|P09651-2|ROA1_HUMAN Isoform A1-A of Heterogeneous nuclear ribonucleoprotein A1 OS=Homo sapiens OX=9606 GN=HNRNPA1;tr|A0A2R8Y4L2|A0A2R8Y4L2_HUMAN Heterogeneous nuclear ribonucleoprotein A1 pseudogene 48 OS=Homo sapiens OX=9606 GN=HNRNPA1P48 PE=4 SV=1;tr|	0.431663	0.959829	Not Sig.	cellular response to glucose starvation [GO:0042149]; cellular response to sodium arsenite [GO:1903936]; fibroblast growth factor receptor signaling pathway [GO:0008543]; import into nucleus [GO:0051170]; mRNA splicing, via spliceosome [GO:0000398]; mRNA transport [GO:0051028]; negative regulation of telomere maintenance via telomerase [GO:0032211]; nuclear export [GO:0051168]; positive regulatio…	catalytic step 2 spliceosome [GO:0071013]; cytoplasm [GO:0005737]; extracellular exosome [GO:0070062]; membrane [GO:0016020]; nucleoplasm [GO:0005654]; nucleus [GO:0005634]; ribonucleoprotein complex [GO:1990904]; spliceosomal complex [GO:0005681]	G-rich strand telomeric DNA binding [GO:0098505]; identical protein binding [GO:0042802]; miRNA binding [GO:0035198]; mRNA binding [GO:0003729]; pre-mRNA binding [GO:0036002]; protein domain specific binding [GO:0019904]; RNA binding [GO:0003723]; single-stranded DNA binding [GO:0003697]; single-stranded RNA binding [GO:0003727]; telomeric repeat-containing RNA binding [GO:0061752]	1	1	1	0	1	1	1	1	1	176930000	4143600	4242100	875780	5987400	1724000	1465500	59735000	6795300	57.2	45.3	50.9	23.1	47.8	45.9	50.6	49.1	45.3
P51991	HNRNPA3	Heterogeneous nuclear ribonucleoprotein A3	39.594	sp|P51991|ROA3_HUMAN Heterogeneous nuclear ribonucleoprotein A3 OS=Homo sapiens OX=9606 GN=HNRNPA3 PE=1 SV=2	0.509231	0.959829	Not Sig.	mRNA splicing, via spliceosome [GO:0000398]; regulation of RNA metabolic process [GO:0051252]; RNA metabolic process [GO:0016070]	catalytic step 2 spliceosome [GO:0071013]; nucleoplasm [GO:0005654]; nucleus [GO:0005634]; ribonucleoprotein complex [GO:1990904]	mRNA binding [GO:0003729]; RNA binding [GO:0003723]	1	0	1	1	1	0	0	1	1	88296000	1807200	2711200	538530	2143800	729380	501610	37947000	2082000	24.3	15.1	24.1	19.6	15.1	10.8	19.8	25.4	19.6
D6R9P3	HNRNPAB	Heterogeneous nuclear ribonucleoprotein A/B	30.302	tr|D6R9P3|D6R9P3_HUMAN Heterogeneous nuclear ribonucleoprotein A/B OS=Homo sapiens OX=9606 GN=HNRNPAB PE=1 SV=1;tr|D6RD18|D6RD18_HUMAN Heterogeneous nuclear ribonucleoprotein A/B OS=Homo sapiens OX=9606 GN=HNRNPAB PE=1 SV=1;tr|D6RBZ0|D6RBZ0_HUMAN Heterogen	0.527679	0.959829	Not Sig.				5	3	5	1	4	4	1	5	3	6004400	275320	943860	128350	875000	357740	0	6787700	129320	23.6	16.4	23.6	5	20.7	16.8	6.8	21.4	13.9
O14979-3	HNRNPDL	Heterogeneous nuclear ribonucleoprotein D-like	27.191	sp|O14979-3|HNRDL_HUMAN Isoform 3 of Heterogeneous nuclear ribonucleoprotein D-like OS=Homo sapiens OX=9606 GN=HNRNPDL;sp|O14979-2|HNRDL_HUMAN Isoform 2 of Heterogeneous nuclear ribonucleoprotein D-like OS=Homo sapiens OX=9606 GN=HNRNPDL;tr|A0A087WUK2|A0A0	0.632001	0.959829	Not Sig.	interleukin-12-mediated signaling pathway [GO:0035722]; regulation of gene expression [GO:0010468]; regulation of RNA metabolic process [GO:0051252]; RNA processing [GO:0006396]	cytosol [GO:0005829]; nucleoplasm [GO:0005654]; nucleus [GO:0005634]; ribonucleoprotein complex [GO:1990904]; spliceosomal complex [GO:0005681]	double-stranded DNA binding [GO:0003690]; poly(A) binding [GO:0008143]; poly(G) binding [GO:0034046]; RNA binding [GO:0003723]; sequence-specific DNA binding [GO:0043565]; sequence-specific double-stranded DNA binding [GO:1990837]; single-stranded DNA binding [GO:0003697]	10	3	5	3	7	5	3	9	4	48732000	219220	520720	150300	1654800	447430	179100	24170000	715330	40.2	20.5	28.7	23.4	39.8	31.1	21.7	40.2	27.9
P31943	HNRNPH1	Heterogeneous nuclear ribonucleoprotein H;Heterogeneous nuclear ribonucleoprotein H, N-terminally processed	49.229	sp|P31943|HNRH1_HUMAN Heterogeneous nuclear ribonucleoprotein H OS=Homo sapiens OX=9606 GN=HNRNPH1 PE=1 SV=4;tr|G8JLB6|G8JLB6_HUMAN Heterogeneous nuclear ribonucleoprotein H OS=Homo sapiens OX=9606 GN=HNRNPH1 PE=1 SV=1;tr|E9PCY7|E9PCY7_HUMAN Heterogeneous	1.0187	0.959829	Not Sig.	fibroblast growth factor receptor signaling pathway [GO:0008543]; mRNA splicing, via spliceosome [GO:0000398]; regulation of RNA splicing [GO:0043484]; RNA metabolic process [GO:0016070]; RNA processing [GO:0006396]	catalytic step 2 spliceosome [GO:0071013]; cytosol [GO:0005829]; membrane [GO:0016020]; nucleoplasm [GO:0005654]; nucleus [GO:0005634]; ribonucleoprotein complex [GO:1990904]	poly(U) RNA binding [GO:0008266]; RNA binding [GO:0003723]	8	4	7	5	6	2	3	7	6	64926000	3143900	4898200	518390	3738100	1196800	1828200	41632000	4007200	46.1	24.3	35.2	27.8	34.5	18	22.7	40.3	32.3
P55795	HNRNPH2	Heterogeneous nuclear ribonucleoprotein H2	49.263	sp|P55795|HNRH2_HUMAN Heterogeneous nuclear ribonucleoprotein H2 OS=Homo sapiens OX=9606 GN=HNRNPH2 PE=1 SV=1	0.859951	0.959829	Not Sig.	mRNA splicing, via spliceosome [GO:0000398]; regulation of RNA splicing [GO:0043484]; RNA metabolic process [GO:0016070]	cytosol [GO:0005829]; membrane [GO:0016020]; nucleoplasm [GO:0005654]; nucleus [GO:0005634]; postsynaptic density [GO:0014069]; ribonucleoprotein complex [GO:1990904]	RNA binding [GO:0003723]	4	2	2	0	3	1	1	3	1	4184100	60595	65699	0	127270	22318	18373	1195100	42291	29.2	10	15.6	5.3	21.2	10.2	10.2	21.6	12.7
P31942-2	HNRNPH3	Heterogeneous nuclear ribonucleoprotein H3	35.238	sp|P31942-2|HNRH3_HUMAN Isoform 2 of Heterogeneous nuclear ribonucleoprotein H3 OS=Homo sapiens OX=9606 GN=HNRNPH3;sp|P31942|HNRH3_HUMAN Heterogeneous nuclear ribonucleoprotein H3 OS=Homo sapiens OX=9606 GN=HNRNPH3 PE=1 SV=2;sp|P31942-3|HNRH3_HUMAN Isoform	0.676056	0.959829	Not Sig.	epithelial cell differentiation [GO:0030855]; mRNA splicing, via spliceosome [GO:0000398]; regulation of RNA splicing [GO:0043484]; RNA processing [GO:0006396]; RNA splicing [GO:0008380]	nucleoplasm [GO:0005654]; nucleus [GO:0005634]; ribonucleoprotein complex [GO:1990904]; spliceosomal complex [GO:0005681]	RNA binding [GO:0003723]	8	2	4	2	6	4	2	6	3	36375000	1140000	876060	72298	1257200	346170	124930	9533400	736000	41.7	11.5	15.7	11.8	32.6	15.7	8.8	31.4	16.6
P61978	HNRNPK	Heterogeneous nuclear ribonucleoprotein K	50.976	sp|P61978|HNRPK_HUMAN Heterogeneous nuclear ribonucleoprotein K OS=Homo sapiens OX=9606 GN=HNRNPK PE=1 SV=1;sp|P61978-2|HNRPK_HUMAN Isoform 2 of Heterogeneous nuclear ribonucleoprotein K OS=Homo sapiens OX=9606 GN=HNRNPK	0.534113	0.959829	Not Sig.	mRNA splicing, via spliceosome [GO:0000398]; negative regulation of apoptotic process [GO:0043066]; negative regulation of mRNA splicing, via spliceosome [GO:0048025]; positive regulation of low-density lipoprotein particle receptor biosynthetic process [GO:0045716]; positive regulation of receptor-mediated endocytosis [GO:0048260]; positive regulation of transcription by RNA polymerase II [GO:00…	catalytic step 2 spliceosome [GO:0071013]; cell projection [GO:0042995]; cytoplasm [GO:0005737]; cytoplasmic stress granule [GO:0010494]; extracellular exosome [GO:0070062]; focal adhesion [GO:0005925]; membrane [GO:0016020]; nuclear chromatin [GO:0000790]; nucleoplasm [GO:0005654]; nucleus [GO:0005634]; podosome [GO:0002102]	cadherin binding [GO:0045296]; DNA-binding transcription activator activity, RNA polymerase II-specific [GO:0001228]; identical protein binding [GO:0042802]; mRNA binding [GO:0003729]; protein domain specific binding [GO:0019904]; RNA binding [GO:0003723]; RNA polymerase II cis-regulatory region sequence-specific DNA binding [GO:0000978]; single-stranded DNA binding [GO:0003697]	1	1	1	1	1	1	1	1	1	106800000	2290800	5309200	1067900	3685100	2224700	1894300	51257000	4337500	50.1	28.3	49	39.5	50.1	38.2	48.2	47.1	47.9
O43390	HNRNPR	Heterogeneous nuclear ribonucleoprotein R	70.942	sp|O43390|HNRPR_HUMAN Heterogeneous nuclear ribonucleoprotein R OS=Homo sapiens OX=9606 GN=HNRNPR PE=1 SV=1;sp|O43390-2|HNRPR_HUMAN Isoform 2 of Heterogeneous nuclear ribonucleoprotein R OS=Homo sapiens OX=9606 GN=HNRNPR;sp|O43390-3|HNRPR_HUMAN Isoform 3 o	0.519707	0.959829	Not Sig.	circadian rhythm [GO:0007623]; mRNA destabilization [GO:0061157]; mRNA processing [GO:0006397]; mRNA splicing, via spliceosome [GO:0000398]; negative regulation of catalytic activity [GO:0043086]; RNA metabolic process [GO:0016070]	axon terminus [GO:0043679]; catalytic step 2 spliceosome [GO:0071013]; dendrite [GO:0030425]; endoplasmic reticulum [GO:0005783]; growth cone [GO:0030426]; nucleoplasm [GO:0005654]; nucleus [GO:0005634]; ribonucleoprotein complex [GO:1990904]; spliceosomal complex [GO:0005681]	mRNA 3'-UTR binding [GO:0003730]; mRNA binding [GO:0003729]; RNA binding [GO:0003723]	16	8	8	3	12	3	2	16	8	45915000	747310	1355200	222880	1569700	318410	165130	21180000	1055000	42.8	20.1	22.7	9.2	38.7	12.2	7.9	39	17.7
Q00839-2	HNRNPU	Heterogeneous nuclear ribonucleoprotein U	88.979	sp|Q00839-2|HNRPU_HUMAN Isoform 2 of Heterogeneous nuclear ribonucleoprotein U OS=Homo sapiens OX=9606 GN=HNRNPU;sp|Q00839|HNRPU_HUMAN Heterogeneous nuclear ribonucleoprotein U OS=Homo sapiens OX=9606 GN=HNRNPU PE=1 SV=6;tr|A0A1X7SBS1|A0A1X7SBS1_HUMAN Hete	0.343748	0.959829	Not Sig.	adaptive thermogenesis [GO:1990845]; cardiac muscle cell development [GO:0055013]; cell cycle [GO:0007049]; cell division [GO:0051301]; cellular response to glucocorticoid stimulus [GO:0071385]; cellular response to leukemia inhibitory factor [GO:1990830]; chromatin organization [GO:0006325]; circadian regulation of gene expression [GO:0032922]; CRD-mediated mRNA stabilization [GO:0070934]; dendr…	catalytic step 2 spliceosome [GO:0071013]; cell surface [GO:0009986]; centrosome [GO:0005813]; condensed chromosome kinetochore [GO:0000777]; CRD-mediated mRNA stability complex [GO:0070937]; cytoplasmic ribonucleoprotein granule [GO:0036464]; dendrite cytoplasm [GO:0032839]; inactive sex chromosome [GO:0098577]; kinetochore [GO:0000776]; membrane [GO:0016020]; midbody [GO:0030496]; mitotic spind…	actin binding [GO:0003779]; ATP binding [GO:0005524]; chromatin binding [GO:0003682]; chromatin DNA binding [GO:0031490]; DNA binding [GO:0003677]; double-stranded DNA binding [GO:0003690]; double-stranded RNA binding [GO:0003725]; identical protein binding [GO:0042802]; mRNA 3'-UTR binding [GO:0003730]; poly(A) binding [GO:0008143]; poly(C) RNA binding [GO:0017130]; poly(G) binding [GO:0034046];…	20	8	13	10	13	12	9	19	10	85963000	1869800	2565400	968700	4629900	1762300	515890	55967000	3199300	30.6	16.5	22.2	15.8	19.9	18.1	18	28.4	20.6
Q1KMD3	HNRNPUL2	Heterogeneous nuclear ribonucleoprotein U-like protein 2	85.104	sp|Q1KMD3|HNRL2_HUMAN Heterogeneous nuclear ribonucleoprotein U-like protein 2 OS=Homo sapiens OX=9606 GN=HNRNPUL2 PE=1 SV=1;tr|H3BQZ7|H3BQZ7_HUMAN HCG2044799 OS=Homo sapiens OX=9606 GN=HNRNPUL2-BSCL2 PE=4 SV=1	1.11366	0.959829	Not Sig.	0	membrane [GO:0016020]; nucleoplasm [GO:0005654]; nucleus [GO:0005634]	RNA binding [GO:0003723]	15	0	4	1	8	0	2	13	3	10588000	0	192830	13124	309320	0	108030	6978300	76253	25.8	0	7.4	2	15.4	0	3.1	23.3	7.2
Q86YM6	HOMER1	Homer protein homolog 1	20.819	tr|Q86YM6|Q86YM6_HUMAN HOMER1F OS=Homo sapiens OX=9606 GN=HOMER1 PE=1 SV=1;sp|Q86YM7|HOME1_HUMAN Homer protein homolog 1 OS=Homo sapiens OX=9606 GN=HOMER1 PE=1 SV=2;sp|Q86YM7-2|HOME1_HUMAN Isoform 2 of Homer protein homolog 1 OS=Homo sapiens OX=9606 GN=HOM	-1.18717	0.959829	Not Sig.	0	0	0	3	2	2	4	3	4	2	3	2	356620	143530	180660	279450	286380	429370	223890	503240	244400	22.2	15.6	15	28.9	20.6	28.9	15	22.2	15.6
P00492	HPRT1	Hypoxanthine-guanine phosphoribosyltransferase	24.579	sp|P00492|HPRT_HUMAN Hypoxanthine-guanine phosphoribosyltransferase OS=Homo sapiens OX=9606 GN=HPRT1 PE=1 SV=2	0.524256	0.959829	Not Sig.	adenine salvage [GO:0006168]; central nervous system neuron development [GO:0021954]; cerebral cortex neuron differentiation [GO:0021895]; dendrite morphogenesis [GO:0048813]; dopamine metabolic process [GO:0042417]; GMP catabolic process [GO:0046038]; GMP salvage [GO:0032263]; grooming behavior [GO:0007625]; guanine salvage [GO:0006178]; hypoxanthine metabolic process [GO:0046100]; hypoxanthine …	cytoplasm [GO:0005737]; cytosol [GO:0005829]; extracellular exosome [GO:0070062]	guanine phosphoribosyltransferase activity [GO:0052657]; hypoxanthine phosphoribosyltransferase activity [GO:0004422]; identical protein binding [GO:0042802]; magnesium ion binding [GO:0000287]; nucleotide binding [GO:0000166]	2	3	0	3	1	3	3	2	2	249370	246270	0	262700	133390	283300	348900	362760	198750	10.6	16.5	0	16.5	6	16.5	16.5	11.9	10.6
Q5H928	HSD17B10	3-hydroxyacyl-CoA dehydrogenase type-2	17.224	tr|Q5H928|Q5H928_HUMAN 3-hydroxyacyl-CoA dehydrogenase type-2 OS=Homo sapiens OX=9606 GN=HSD17B10 PE=1 SV=1;sp|Q99714-2|HCD2_HUMAN Isoform 2 of 3-hydroxyacyl-CoA dehydrogenase type-2 OS=Homo sapiens OX=9606 GN=HSD17B10;sp|Q99714|HCD2_HUMAN 3-hydroxyacyl-Co	-0.894734	0.959829	Not Sig.	0	0	0	2	1	2	1	2	2	2	1	1	210940	44151	70015	148140	110780	94567	191090	55732	148610	25.4	13.6	25.4	13.6	25.4	25.4	25.4	10.1	13.6
A0A2R8YD50	HSD17B4	Peroxisomal multifunctional enzyme type 2;(3R)-hydroxyacyl-CoA dehydrogenase;Enoyl-CoA hydratase 2	76.837	tr|A0A2R8YD50|A0A2R8YD50_HUMAN Peroxisomal multifunctional enzyme type 2 OS=Homo sapiens OX=9606 GN=HSD17B4 PE=1 SV=1;sp|P51659|DHB4_HUMAN Peroxisomal multifunctional enzyme type 2 OS=Homo sapiens OX=9606 GN=HSD17B4 PE=1 SV=3;tr|E7EWE5|E7EWE5_HUMAN Peroxis	-0.843523	0.959829	Not Sig.	0	0	oxidoreductase activity [GO:0016491]	5	3	4	5	7	5	2	6	4	793450	161090	229470	269430	447580	409280	130060	975030	358390	11.1	6.6	8.3	11.1	15.6	11.8	5.2	13.8	7.6
P14625	HSP90B1	Endoplasmin	92.468	sp|P14625|ENPL_HUMAN Endoplasmin OS=Homo sapiens OX=9606 GN=HSP90B1 PE=1 SV=1;tr|Q96GW1|Q96GW1_HUMAN Endoplasmin OS=Homo sapiens OX=9606 GN=HSP90B1 PE=1 SV=1;tr|A0A1W2PRR1|A0A1W2PRR1_HUMAN Endoplasmin OS=Homo sapiens OX=9606 GN=HSP90B1 PE=1 SV=1	-0.593677	0.959829	Not Sig.	actin rod assembly [GO:0031247]; ATF6-mediated unfolded protein response [GO:0036500]; cellular protein metabolic process [GO:0044267]; cellular response to ATP [GO:0071318]; cytokine-mediated signaling pathway [GO:0019221]; negative regulation of apoptotic process [GO:0043066]; post-translational protein modification [GO:0043687]; protein folding [GO:0006457]; protein folding in endoplasmic reti…	collagen-containing extracellular matrix [GO:0062023]; cytosol [GO:0005829]; endocytic vesicle lumen [GO:0071682]; endoplasmic reticulum [GO:0005783]; endoplasmic reticulum chaperone complex [GO:0034663]; endoplasmic reticulum lumen [GO:0005788]; endoplasmic reticulum membrane [GO:0005789]; extracellular exosome [GO:0070062]; extracellular region [GO:0005576]; focal adhesion [GO:0005925]; melanos…	ATP binding [GO:0005524]; calcium ion binding [GO:0005509]; low-density lipoprotein particle receptor binding [GO:0050750]; protein phosphatase binding [GO:0019903]; RNA binding [GO:0003723]; unfolded protein binding [GO:0051082]	3	5	3	8	8	5	5	3	3	623190	348300	176800	573420	667800	354810	466540	604100	316920	6.1	8.6	5.5	12.8	12.8	9.3	7.5	5.7	4.5
A0A0G2JIW1	HSPA1B	Heat shock 70 kDa protein 1B;Heat shock 70 kDa protein 1A	70.108	tr|A0A0G2JIW1|A0A0G2JIW1_HUMAN Heat shock 70 kDa protein 1B OS=Homo sapiens OX=9606 GN=HSPA1B PE=1 SV=1;sp|P0DMV9|HS71B_HUMAN Heat shock 70 kDa protein 1B OS=Homo sapiens OX=9606 GN=HSPA1B PE=1 SV=1;sp|P0DMV8|HS71A_HUMAN Heat shock 70 kDa protein 1A OS=Hom	0.787235	0.959829	Not Sig.	0	0	ATP binding [GO:0005524]	13	12	11	9	11	8	13	13	9	64591000	15289000	10075000	5921800	11659000	8368800	11796000	56431000	16955000	58.4	51.7	51.6	39.4	42.7	42.2	42.1	49.5	34.3
D6RJ96	HSPA4L	Heat shock 70 kDa protein 4L	59.196	tr|D6RJ96|D6RJ96_HUMAN Heat shock 70 kDa protein 4L (Fragment) OS=Homo sapiens OX=9606 GN=HSPA4L PE=1 SV=1;sp|O95757|HS74L_HUMAN Heat shock 70 kDa protein 4L OS=Homo sapiens OX=9606 GN=HSPA4L PE=1 SV=3;tr|E9PDE8|E9PDE8_HUMAN Heat shock 70 kDa protein 4L OS	0.553857	0.959829	Not Sig.	0	0	0	0	0	1	2	0	0	2	2	2	167440	55691	61477	37464	0	0	121530	376300	166610	5.3	2.6	5.3	5.1	0	2.6	7.7	7.7	7.7
P11142	HSPA8	Heat shock cognate 71 kDa protein	70.897	sp|P11142|HSP7C_HUMAN Heat shock cognate 71 kDa protein OS=Homo sapiens OX=9606 GN=HSPA8 PE=1 SV=1;tr|E9PKE3|E9PKE3_HUMAN Heat shock cognate 71 kDa protein OS=Homo sapiens OX=9606 GN=HSPA8 PE=1 SV=1;sp|P11142-2|HSP7C_HUMAN Isoform 2 of Heat shock cognate 7	0.379017	0.959829	Not Sig.	ATP metabolic process [GO:0046034]; axo-dendritic transport [GO:0008088]; cellular response to starvation [GO:0009267]; cellular response to unfolded protein [GO:0034620]; chaperone cofactor-dependent protein refolding [GO:0051085]; chaperone-mediated autophagy [GO:0061684]; chaperone-mediated autophagy translocation complex disassembly [GO:1904764]; chaperone-mediated protein transport involved …	autophagosome [GO:0005776]; axon [GO:0030424]; blood microparticle [GO:0072562]; chaperone complex [GO:0101031]; clathrin-sculpted gamma-aminobutyric acid transport vesicle membrane [GO:0061202]; cytoplasm [GO:0005737]; cytosol [GO:0005829]; dendrite [GO:0030425]; extracellular exosome [GO:0070062]; extracellular region [GO:0005576]; extracellular space [GO:0005615]; ficolin-1-rich granule lumen …	ATPase activity [GO:0016887]; ATP binding [GO:0005524]; C3HC4-type RING finger domain binding [GO:0055131]; cadherin binding [GO:0045296]; chaperone binding [GO:0051087]; clathrin-uncoating ATPase activity [GO:1990833]; enzyme binding [GO:0019899]; G protein-coupled receptor binding [GO:0001664]; heat shock protein binding [GO:0031072]; MHC class II protein complex binding [GO:0023026]; misfolded…	10	8	11	12	12	10	13	10	11	39361000	11200000	9153200	9176100	11243000	9147400	13865000	51877000	17948000	42.1	38.5	39.5	42	43	41.8	42.7	42.3	37.9
P38646	HSPA9	Stress-70 protein, mitochondrial	73.68	sp|P38646|GRP75_HUMAN Stress-70 protein, mitochondrial OS=Homo sapiens OX=9606 GN=HSPA9 PE=1 SV=2	-0.294845	0.959829	Not Sig.	cellular response to unfolded protein [GO:0034620]; chaperone cofactor-dependent protein refolding [GO:0051085]; erythrocyte differentiation [GO:0030218]; inner mitochondrial membrane organization [GO:0007007]; interleukin-12-mediated signaling pathway [GO:0035722]; iron-sulfur cluster assembly [GO:0016226]; negative regulation of apoptotic process [GO:0043066]; negative regulation of erythrocyte…	cytoplasm [GO:0005737]; extracellular exosome [GO:0070062]; focal adhesion [GO:0005925]; MIB complex [GO:0140275]; mitochondrial matrix [GO:0005759]; mitochondrial nucleoid [GO:0042645]; mitochondrion [GO:0005739]; nucleolus [GO:0005730]; SAM complex [GO:0001401]	ATPase activity [GO:0016887]; ATP binding [GO:0005524]; heat shock protein binding [GO:0031072]; misfolded protein binding [GO:0051787]; protein folding chaperone [GO:0044183]; RNA binding [GO:0003723]; ubiquitin protein ligase binding [GO:0031625]; unfolded protein binding [GO:0051082]	12	12	12	9	10	10	10	10	12	10371000	3287400	3393500	2431300	3009400	2730200	3485500	11461000	3809500	22.7	23.7	23.3	17.1	19	19.6	19.9	19.1	24
P04792	HSPB1	Heat shock protein beta-1	22.782	sp|P04792|HSPB1_HUMAN Heat shock protein beta-1 OS=Homo sapiens OX=9606 GN=HSPB1 PE=1 SV=2;tr|F8WE04|F8WE04_HUMAN Heat shock protein beta-1 OS=Homo sapiens OX=9606 GN=HSPB1 PE=1 SV=1	1.99366	0.959829	Not Sig.	anterograde axonal protein transport [GO:0099641]; cellular response to vascular endothelial growth factor stimulus [GO:0035924]; chaperone-mediated protein folding [GO:0061077]; intracellular signal transduction [GO:0035556]; negative regulation of apoptotic process [GO:0043066]; negative regulation of oxidative stress-induced intrinsic apoptotic signaling pathway [GO:1902176]; negative regulati…	axon cytoplasm [GO:1904115]; cytoplasm [GO:0005737]; cytoskeleton [GO:0005856]; cytosol [GO:0005829]; extracellular exosome [GO:0070062]; extracellular space [GO:0005615]; focal adhesion [GO:0005925]; nucleus [GO:0005634]; plasma membrane [GO:0005886]; proteasome complex [GO:0000502]; spindle [GO:0005819]; Z disc [GO:0030018]	identical protein binding [GO:0042802]; protein folding chaperone [GO:0044183]; protein homodimerization activity [GO:0042803]; protein kinase binding [GO:0019901]; protein kinase C binding [GO:0005080]; protein kinase C inhibitor activity [GO:0008426]; RNA binding [GO:0003723]; ubiquitin binding [GO:0043130]	2	4	2	4	4	4	4	2	5	188340	422680	110900	268160	174830	281440	426510	509470	8807900	13.2	25.9	16.1	25.9	25.9	25.9	25.9	13.2	35.1
P10809	HSPD1	60 kDa heat shock protein, mitochondrial	61.054	sp|P10809|CH60_HUMAN 60 kDa heat shock protein, mitochondrial OS=Homo sapiens OX=9606 GN=HSPD1 PE=1 SV=2	-0.314349	0.959829	Not Sig.	'de novo' protein folding [GO:0006458]; activation of cysteine-type endopeptidase activity involved in apoptotic process [GO:0006919]; apoptotic mitochondrial changes [GO:0008637]; B cell activation [GO:0042113]; B cell cytokine production [GO:0002368]; B cell proliferation [GO:0042100]; cellular response to heat [GO:0034605]; cellular response to interleukin-7 [GO:0098761]; chaperone-mediated pr…	cell surface [GO:0009986]; clathrin-coated pit [GO:0005905]; coated vesicle [GO:0030135]; cytoplasm [GO:0005737]; cytosol [GO:0005829]; early endosome [GO:0005769]; extracellular exosome [GO:0070062]; extracellular space [GO:0005615]; Golgi apparatus [GO:0005794]; lipopolysaccharide receptor complex [GO:0046696]; membrane [GO:0016020]; membrane raft [GO:0045121]; mitochondrial crista [GO:0030061]…	apolipoprotein A-I binding [GO:0034186]; apolipoprotein binding [GO:0034185]; ATPase activity [GO:0016887]; ATP binding [GO:0005524]; chaperone binding [GO:0051087]; DNA replication origin binding [GO:0003688]; double-stranded RNA binding [GO:0003725]; enzyme binding [GO:0019899]; high-density lipoprotein particle binding [GO:0008035]; insulin binding [GO:0043559]; isomerase activity [GO:0016853]…	17	15	12	11	13	12	14	15	13	19382000	3721500	2200100	1842700	2371200	1978400	3173600	8081200	3131700	43.6	37.7	30.2	29	32.8	34.9	38.9	37.7	35.4
B8ZZL8	HSPE1	10 kDa heat shock protein, mitochondrial	10.689	tr|B8ZZL8|B8ZZL8_HUMAN 10 kDa heat shock protein, mitochondrial OS=Homo sapiens OX=9606 GN=HSPE1 PE=1 SV=1;sp|P61604|CH10_HUMAN 10 kDa heat shock protein, mitochondrial OS=Homo sapiens OX=9606 GN=HSPE1 PE=1 SV=2;tr|B8ZZ54|B8ZZ54_HUMAN 10 kDa heat shock pro	-0.714334	0.959829	Not Sig.	protein folding [GO:0006457]	0	ATP binding [GO:0005524]	2	0	2	1	2	2	1	2	2	401750	0	273970	185350	345030	351710	154580	585740	376370	23.8	0	23.8	9.9	23.8	23.8	13.9	23.8	23.8
J3KR24	IARS	Isoleucine--tRNA ligase, cytoplasmic	131.76	tr|J3KR24|J3KR24_HUMAN Isoleucine--tRNA ligase, cytoplasmic OS=Homo sapiens OX=9606 GN=IARS PE=1 SV=1;tr|A0A0A0MSX9|A0A0A0MSX9_HUMAN Isoleucine--tRNA ligase, cytoplasmic OS=Homo sapiens OX=9606 GN=IARS PE=1 SV=1;sp|P41252|SYIC_HUMAN Isoleucine--tRNA ligase	0.811769	0.959829	Not Sig.	isoleucyl-tRNA aminoacylation [GO:0006428]	cytosol [GO:0005829]	aminoacyl-tRNA editing activity [GO:0002161]; ATP binding [GO:0005524]; isoleucine-tRNA ligase activity [GO:0004822]; tRNA binding [GO:0000049]	1	1	1	1	1	0	2	2	1	53409	27796	24411	17608	23239	0	74899	147810	51416	0.7	0.9	0.9	0.7	0.7	0	1.6	1.6	0.9
Q5T440	IBA57	Putative transferase CAF17, mitochondrial	38.155	sp|Q5T440|CAF17_HUMAN Putative transferase CAF17, mitochondrial OS=Homo sapiens OX=9606 GN=IBA57 PE=1 SV=1	0.56988	0.959829	Not Sig.	heme biosynthetic process [GO:0006783]; iron-sulfur cluster assembly [GO:0016226]	mitochondrial matrix [GO:0005759]; mitochondrion [GO:0005739]	RNA binding [GO:0003723]; transferase activity [GO:0016740]	1	1	1	1	2	2	2	2	3	66778	51408	77720	49136	80723	157060	68381	261060	222240	2.8	7.3	4.2	2.8	7	11.5	7	7	14.3
O00425	IGF2BP3	Insulin-like growth factor 2 mRNA-binding protein 3	63.704	sp|O00425|IF2B3_HUMAN Insulin-like growth factor 2 mRNA-binding protein 3 OS=Homo sapiens OX=9606 GN=IGF2BP3 PE=1 SV=2	0.960104	0.959829	Not Sig.	anatomical structure morphogenesis [GO:0009653]; mRNA transport [GO:0051028]; negative regulation of translation [GO:0017148]; nervous system development [GO:0007399]; regulation of cytokine biosynthetic process [GO:0042035]; regulation of gene expression [GO:0010468]; regulation of mRNA stability [GO:0043488]; translation [GO:0006412]	cytoplasm [GO:0005737]; cytosol [GO:0005829]; nucleus [GO:0005634]	mRNA 3'-UTR binding [GO:0003730]; mRNA 5'-UTR binding [GO:0048027]; mRNA binding [GO:0003729]; RNA binding [GO:0003723]; translation regulator activity [GO:0045182]	9	2	2	4	4	1	3	8	3	3202100	73659	65653	99377	234910	15427	59662	1865100	108340	22.5	5.7	5.7	9.7	10.4	1.7	8.1	20.7	7.9
A0A286YEY1	IGHA1	Ig alpha-1 chain C region	42.848	tr|A0A286YEY1|A0A286YEY1_HUMAN Immunoglobulin heavy constant alpha 1 (Fragment) OS=Homo sapiens OX=9606 GN=IGHA1 PE=1 SV=1;sp|P01876|IGHA1_HUMAN Immunoglobulin heavy constant alpha 1 OS=Homo sapiens OX=9606 GN=IGHA1 PE=1 SV=2	-1.6313	0.959829	Not Sig.	0	0	0	0	2	1	3	0	2	0	1	0	0	200740	32018	228330	0	58805	0	87441	0	0	6.8	3.8	8.5	0	6.8	0	3.8	0
A0A0A0MS07	IGHG1	Ig gamma-1 chain C region;Ig gamma-3 chain C region	31.983	tr|A0A0A0MS07|A0A0A0MS07_HUMAN Immunoglobulin heavy constant gamma 1 (Fragment) OS=Homo sapiens OX=9606 GN=IGHG1 PE=1 SV=1;tr|A0A0A0MS08|A0A0A0MS08_HUMAN Immunoglobulin heavy constant gamma 1 (Fragment) OS=Homo sapiens OX=9606 GN=IGHG1 PE=1 SV=1;sp|P01857|	0.680393	0.959829	Not Sig.	0	0	0	2	1	2	1	1	1	2	3	0	113820	76425	115260	62414	43873	42359	104810	444530	0	8.1	4.7	11.2	4.7	6.4	4.7	11.2	14.6	0
P01834	IGKC	Ig kappa chain C region	11.765	sp|P01834|IGKC_HUMAN Immunoglobulin kappa constant OS=Homo sapiens OX=9606 GN=IGKC PE=1 SV=2	-0.613735	0.959829	Not Sig.	B cell receptor signaling pathway [GO:0050853]; complement activation [GO:0006956]; complement activation, classical pathway [GO:0006958]; defense response to bacterium [GO:0042742]; Fc-epsilon receptor signaling pathway [GO:0038095]; Fc-gamma receptor signaling pathway involved in phagocytosis [GO:0038096]; immune response [GO:0006955]; innate immune response [GO:0045087]; leukocyte migration [G…	blood microparticle [GO:0072562]; external side of plasma membrane [GO:0009897]; extracellular exosome [GO:0070062]; extracellular region [GO:0005576]; extracellular space [GO:0005615]; immunoglobulin complex, circulating [GO:0042571]; plasma membrane [GO:0005886]	antigen binding [GO:0003823]; immunoglobulin receptor binding [GO:0034987]	1	2	1	2	0	1	0	2	2	62695	258000	54582	275040	0	67197	0	333690	196480	18.7	34.6	18.7	34.6	0	18.7	0	34.6	34.6
B4DY09	ILF2	Interleukin enhancer-binding factor 2	38.91	tr|B4DY09|B4DY09_HUMAN cDNA FLJ51660, highly similar to Interleukin enhancer-binding factor 2 OS=Homo sapiens OX=9606 GN=ILF2 PE=1 SV=1;sp|Q12905|ILF2_HUMAN Interleukin enhancer-binding factor 2 OS=Homo sapiens OX=9606 GN=ILF2 PE=1 SV=2	0.97624	0.959829	Not Sig.	0	nucleoplasm [GO:0005654]	0	12	7	5	5	11	7	6	14	7	45628000	2024300	1665100	430000	2042500	647900	922330	23006000	1979000	61.9	36.9	27.6	22.4	53.4	33.2	30.4	68.5	30.1
Q12906-7	ILF3.1	Interleukin enhancer-binding factor 3	95.807	sp|Q12906-7|ILF3_HUMAN Isoform 7 of Interleukin enhancer-binding factor 3 OS=Homo sapiens OX=9606 GN=ILF3;sp|Q12906-4|ILF3_HUMAN Isoform 4 of Interleukin enhancer-binding factor 3 OS=Homo sapiens OX=9606 GN=ILF3;sp|Q12906-6|ILF3_HUMAN Isoform 6 of Interleu	0.554003	0.959829	Not Sig.	#N/A	#N/A	#N/A	2	1	2	0	2	0	1	2	2	934370	17518	68150	0	69058	0	25197	971480	61783	47.3	16.7	22.6	10.6	31.3	15.1	11.6	41.3	15.9
Q16891-2	IMMT	MICOS complex subunit MIC60	82.624	sp|Q16891-2|MIC60_HUMAN Isoform 2 of MICOS complex subunit MIC60 OS=Homo sapiens OX=9606 GN=IMMT;sp|Q16891|MIC60_HUMAN MICOS complex subunit MIC60 OS=Homo sapiens OX=9606 GN=IMMT PE=1 SV=1;tr|H7C463|H7C463_HUMAN MICOS complex subunit MIC60 (Fragment) OS=Ho	0.859816	0.959829	Not Sig.	cristae formation [GO:0042407]; inner mitochondrial membrane organization [GO:0007007]; mitochondrial calcium ion homeostasis [GO:0051560]; mitochondrion morphogenesis [GO:0070584]	membrane [GO:0016020]; MIB complex [GO:0140275]; MICOS complex [GO:0061617]; mitochondrial inner membrane [GO:0005743]; mitochondrial intermembrane space [GO:0005758]; mitochondrion [GO:0005739]; SAM complex [GO:0001401]	RNA binding [GO:0003723]	2	1	0	2	0	1	2	3	0	301930	56619	0	60953	0	50884	128450	489140	0	2.5	1.2	0	2.5	0	1.2	2.5	5.9	0
Q68E01-2	INTS3	Integrator complex subunit 3	118.01	sp|Q68E01-2|INT3_HUMAN Isoform 2 of Integrator complex subunit 3 OS=Homo sapiens OX=9606 GN=INTS3;sp|Q68E01|INT3_HUMAN Integrator complex subunit 3 OS=Homo sapiens OX=9606 GN=INTS3 PE=1 SV=1;sp|Q68E01-3|INT3_HUMAN Isoform 3 of Integrator complex subunit 3	0.957408	0.959829	Not Sig.	cellular response to DNA damage stimulus [GO:0006974]; DNA repair [GO:0006281]; mitotic cell cycle checkpoint [GO:0007093]; response to ionizing radiation [GO:0010212]; snRNA processing [GO:0016180]; snRNA transcription by RNA polymerase II [GO:0042795]	cytoplasm [GO:0005737]; integrator complex [GO:0032039]; nucleoplasm [GO:0005654]; nucleus [GO:0005634]; SOSS complex [GO:0070876]	0	6	0	1	1	0	0	2	5	3	683890	0	17509	14752	0	0	34862	443920	65441	9.8	0	1.2	1.2	0	0	2.3	7.6	5.5
Q96HW7	INTS4	Integrator complex subunit 4	108.17	sp|Q96HW7|INT4_HUMAN Integrator complex subunit 4 OS=Homo sapiens OX=9606 GN=INTS4 PE=1 SV=2;sp|Q96HW7-2|INT4_HUMAN Isoform 2 of Integrator complex subunit 4 OS=Homo sapiens OX=9606 GN=INTS4;sp|Q96HW7-3|INT4_HUMAN Isoform 3 of Integrator complex subunit 4	0.936545	0.959829	Not Sig.	snRNA processing [GO:0016180]; snRNA transcription by RNA polymerase II [GO:0042795]	integrator complex [GO:0032039]; nucleolus [GO:0005730]; nucleoplasm [GO:0005654]; nucleus [GO:0005634]	0	4	0	1	0	1	0	2	4	1	571930	0	15152	0	20312	0	68819	493340	60376	5.8	0	1.1	0	1.8	0	2.8	5.8	1.7
O14654	IRS4	Insulin receptor substrate 4	133.77	sp|O14654|IRS4_HUMAN Insulin receptor substrate 4 OS=Homo sapiens OX=9606 GN=IRS4 PE=1 SV=1	0.212123	0.959829	Not Sig.	insulin receptor signaling pathway [GO:0008286]; signal transduction [GO:0007165]	cytosol [GO:0005829]; plasma membrane [GO:0005886]	insulin receptor binding [GO:0005158]; phosphatidylinositol 3-kinase binding [GO:0043548]	11	6	7	9	7	9	9	12	5	10535000	3328800	433320	4227800	572650	3948800	3205900	12731000	4271700	13.7	6.8	8.2	10.7	9.4	12.1	10.7	14.7	5.5
Q9ULR0	ISY1	Pre-mRNA-splicing factor ISY1 homolog	32.992	sp|Q9ULR0|ISY1_HUMAN Pre-mRNA-splicing factor ISY1 homolog OS=Homo sapiens OX=9606 GN=ISY1 PE=1 SV=3;sp|Q9ULR0-2|ISY1_HUMAN Isoform 1 of Pre-mRNA-splicing factor ISY1 homolog OS=Homo sapiens OX=9606 GN=ISY1;sp|Q9ULR0-1|ISY1_HUMAN Isoform 2 of Pre-mRNA-spli	0.394175	0.959829	Not Sig.	generation of catalytic spliceosome for second transesterification step [GO:0000350]; mRNA 3'-splice site recognition [GO:0000389]; mRNA splicing, via spliceosome [GO:0000398]; transcription-coupled nucleotide-excision repair [GO:0006283]	catalytic step 2 spliceosome [GO:0071013]; nucleoplasm [GO:0005654]; nucleus [GO:0005634]; post-mRNA release spliceosomal complex [GO:0071014]; post-spliceosomal complex [GO:0071020]; Prp19 complex [GO:0000974]; U2-type catalytic step 1 spliceosome [GO:0071006]	RNA binding [GO:0003723]	3	0	0	0	1	0	2	2	0	968510	0	0	0	47751	0	56269	491790	0	16.1	0	0	0	4.9	0	11.6	9.5	0
O95251-2	KAT7	Histone acetyltransferase KAT7;Histone acetyltransferase	58.135	sp|O95251-2|KAT7_HUMAN Isoform 2 of Histone acetyltransferase KAT7 OS=Homo sapiens OX=9606 GN=KAT7;sp|O95251-4|KAT7_HUMAN Isoform 4 of Histone acetyltransferase KAT7 OS=Homo sapiens OX=9606 GN=KAT7;sp|O95251|KAT7_HUMAN Histone acetyltransferase KAT7 OS=Hom	0.417454	0.959829	Not Sig.	DNA repair [GO:0006281]; DNA replication [GO:0006260]; histone H3 acetylation [GO:0043966]; histone H3-K14 acetylation [GO:0044154]; histone H4 acetylation [GO:0043967]; histone H4-K12 acetylation [GO:0043983]; histone H4-K5 acetylation [GO:0043981]; histone H4-K8 acetylation [GO:0043982]; internal peptidyl-lysine acetylation [GO:0018393]; natural killer cell differentiation [GO:0001779]; negativ…	chromosome [GO:0005694]; chromosome, centromeric region [GO:0000775]; cytosol [GO:0005829]; histone acetyltransferase complex [GO:0000123]; histone H3-K14 acetyltransferase complex [GO:0036409]; nuclear chromatin [GO:0000790]; nucleoplasm [GO:0005654]; nucleus [GO:0005634]; site of DNA damage [GO:0090734]	DNA replication origin binding [GO:0003688]; histone acetyltransferase activity [GO:0004402]; histone binding [GO:0042393]; zinc ion binding [GO:0008270]	8	0	2	0	3	2	1	6	3	2564800	0	74135	0	107940	57614	9067	1619000	143090	26.5	0	6.4	0	8.6	6.4	3	18.8	11.2
Q07666	KHDRBS1	KH domain-containing, RNA-binding, signal transduction-associated protein 1	48.227	sp|Q07666|KHDR1_HUMAN KH domain-containing, RNA-binding, signal transduction-associated protein 1 OS=Homo sapiens OX=9606 GN=KHDRBS1 PE=1 SV=1;sp|Q07666-3|KHDR1_HUMAN Isoform 3 of KH domain-containing, RNA-binding, signal transduction-associated protein 1	0.851556	0.959829	Not Sig.	G1/S transition of mitotic cell cycle [GO:0000082]; G2/M transition of mitotic cell cycle [GO:0000086]; mRNA processing [GO:0006397]; negative regulation of transcription, DNA-templated [GO:0045892]; negative regulation of transcription by RNA polymerase II [GO:0000122]; positive regulation of RNA export from nucleus [GO:0046833]; positive regulation of translational initiation [GO:0045948]; regu…	cytoplasm [GO:0005737]; cytosol [GO:0005829]; Grb2-Sos complex [GO:0070618]; membrane [GO:0016020]; nucleoplasm [GO:0005654]; nucleus [GO:0005634]; protein-containing complex [GO:0032991]	DNA binding [GO:0003677]; identical protein binding [GO:0042802]; mRNA binding [GO:0003729]; poly(A) binding [GO:0008143]; poly(U) RNA binding [GO:0008266]; protein-containing complex binding [GO:0044877]; protein domain specific binding [GO:0019904]; protein tyrosine kinase binding [GO:1990782]; RNA binding [GO:0003723]; SH2 domain binding [GO:0042169]; SH3 domain binding [GO:0017124]; signaling…	6	1	2	1	4	4	3	3	1	15550000	485170	596150	252090	764020	591720	274940	14079000	559350	30	4.5	8.8	6.5	18.3	20.3	11.3	18.7	4.5
Q15397	KIAA0020	Pumilio domain-containing protein KIAA0020	73.584	sp|Q15397|PUM3_HUMAN Pumilio homolog 3 OS=Homo sapiens OX=9606 GN=PUM3 PE=1 SV=3	0.798981	0.959829	Not Sig.	regulation of protein ADP-ribosylation [GO:0010835]; regulation of translation [GO:0006417]	chromosome [GO:0005694]; endoplasmic reticulum [GO:0005783]; nucleolus [GO:0005730]; nucleoplasm [GO:0005654]	DNA binding [GO:0003677]; mRNA binding [GO:0003729]; RNA binding [GO:0003723]	14	5	5	0	3	2	0	11	3	9485500	329770	148040	0	76943	16530	0	3218200	107040	27.3	12.2	12.2	0	5.1	3.4	0	21.8	7.1
H3BRB3	KIF22	Kinesin-like protein;Kinesin-like protein KIF22	67.752	tr|H3BRB3|H3BRB3_HUMAN Kinesin-like protein OS=Homo sapiens OX=9606 GN=KIF22 PE=1 SV=1;sp|Q14807-2|KIF22_HUMAN Isoform 2 of Kinesin-like protein KIF22 OS=Homo sapiens OX=9606 GN=KIF22;sp|Q14807|KIF22_HUMAN Kinesin-like protein KIF22 OS=Homo sapiens OX=9606	0.584156	0.959829	Not Sig.	DNA repair [GO:0006281]; microtubule-based movement [GO:0007018]	cytosol [GO:0005829]; microtubule [GO:0005874]; nuclear speck [GO:0016607]	ATP binding [GO:0005524]; DNA binding [GO:0003677]; microtubule binding [GO:0008017]; microtubule motor activity [GO:0003777]	6	1	3	0	0	1	0	6	0	1083900	37252	47177	0	0	9965.4	0	792340	0	13.6	2.5	5.9	0	0	1.8	0	13.6	0
P33176	KIF5B	Kinesin-1 heavy chain	109.68	sp|P33176|KINH_HUMAN Kinesin-1 heavy chain OS=Homo sapiens OX=9606 GN=KIF5B PE=1 SV=1	-0.549105	0.959829	Not Sig.	anterograde axonal protein transport [GO:0099641]; anterograde dendritic transport of neurotransmitter receptor complex [GO:0098971]; anterograde neuronal dense core vesicle transport [GO:1990048]; axon guidance [GO:0007411]; cellular response to interferon-gamma [GO:0071346]; centrosome localization [GO:0051642]; cytoplasm organization [GO:0007028]; cytoskeleton-dependent intracellular transport…	axonal growth cone [GO:0044295]; axon cytoplasm [GO:1904115]; centriolar satellite [GO:0034451]; ciliary rootlet [GO:0035253]; cytosol [GO:0005829]; dendrite cytoplasm [GO:0032839]; kinesin complex [GO:0005871]; membrane [GO:0016020]; microtubule [GO:0005874]; perinuclear region of cytoplasm [GO:0048471]; phagocytic vesicle [GO:0045335]; vesicle [GO:0031982]	ATPase activity [GO:0016887]; ATP binding [GO:0005524]; ATP-dependent microtubule motor activity, plus-end-directed [GO:0008574]; cadherin binding [GO:0045296]; identical protein binding [GO:0042802]; JUN kinase binding [GO:0008432]; microtubule binding [GO:0008017]; microtubule lateral binding [GO:0099609]; microtubule motor activity [GO:0003777]	4	3	5	6	4	5	5	3	4	469410	101110	219310	372070	337080	292360	219390	319170	258820	5.1	4.5	6.9	8.4	5.4	6.5	7.3	4.2	5.4
Q9BW19	KIFC1	Kinesin-like protein KIFC1	73.747	sp|Q9BW19|KIFC1_HUMAN Kinesin-like protein KIFC1 OS=Homo sapiens OX=9606 GN=KIFC1 PE=1 SV=2	-1.36676	0.959829	Not Sig.	cell division [GO:0051301]; microtubule-based movement [GO:0007018]; mitotic metaphase plate congression [GO:0007080]; mitotic sister chromatid segregation [GO:0000070]; mitotic spindle assembly [GO:0090307]; spermatogenesis [GO:0007283]	early endosome [GO:0005769]; kinesin complex [GO:0005871]; membrane [GO:0016020]; microtubule [GO:0005874]; microtubule organizing center [GO:0005815]; mitotic spindle [GO:0072686]; nucleus [GO:0005634]	ATPase activity [GO:0016887]; ATP binding [GO:0005524]; microtubule binding [GO:0008017]; microtubule motor activity [GO:0003777]	9	7	11	9	10	12	9	9	9	1412300	711950	1089300	1222500	1507800	1530600	913480	1648000	946160	22.9	17.5	23.8	22.7	23.8	29.4	19.9	23	20.2
P52292	KPNA2	Importin subunit alpha-1	57.861	sp|P52292|IMA1_HUMAN Importin subunit alpha-1 OS=Homo sapiens OX=9606 GN=KPNA2 PE=1 SV=1	1.36936	0.959829	Not Sig.	DNA metabolic process [GO:0006259]; entry of viral genome into host nucleus through nuclear pore complex via importin [GO:0075506]; modulation by virus of host cellular process [GO:0019054]; NLS-bearing protein import into nucleus [GO:0006607]; positive regulation of viral life cycle [GO:1903902]; postsynapse to nucleus signaling pathway [GO:0099527]; regulation of DNA recombination [GO:0000018]	cytoplasm [GO:0005737]; cytosol [GO:0005829]; extrinsic component of postsynaptic specialization membrane [GO:0098892]; glutamatergic synapse [GO:0098978]; host cell nucleus [GO:0042025]; membrane [GO:0016020]; nucleoplasm [GO:0005654]; nucleus [GO:0005634]	histone deacetylase binding [GO:0042826]; nuclear import signal receptor activity [GO:0061608]; nuclear localization sequence binding [GO:0008139]; RNA binding [GO:0003723]	14	2	5	5	5	3	5	11	7	10945000	47672	388880	168430	534550	179730	450910	6224800	728960	43.5	4.9	14.7	11.7	13	10	14.9	31.4	19.5
O60684	KPNA6	Importin subunit alpha-7;Importin subunit alpha-6	60.029	sp|O60684|IMA7_HUMAN Importin subunit alpha-7 OS=Homo sapiens OX=9606 GN=KPNA6 PE=1 SV=1;sp|O15131|IMA6_HUMAN Importin subunit alpha-6 OS=Homo sapiens OX=9606 GN=KPNA5 PE=1 SV=2	0.524569	0.959829	Not Sig.	entry of viral genome into host nucleus through nuclear pore complex via importin [GO:0075506]; maternal process involved in female pregnancy [GO:0060135]; mitigation of host defenses by symbiont [GO:0030682]; NLS-bearing protein import into nucleus [GO:0006607]; positive regulation of cytokine production involved in inflammatory response [GO:1900017]; positive regulation of transcription by RNA …	cytoplasm [GO:0005737]; host cell nucleus [GO:0042025]; membrane [GO:0016020]; nucleoplasm [GO:0005654]; nucleus [GO:0005634]	nuclear import signal receptor activity [GO:0061608]; nuclear localization sequence binding [GO:0008139]	1	0	0	1	0	0	1	1	1	888400	29867	35682	13990	0	0	46269	459370	20418	9	2.8	2.8	3.5	0	0	6.3	9	3.5
Q14974	KPNB1	Importin subunit beta-1	97.169	sp|Q14974|IMB1_HUMAN Importin subunit beta-1 OS=Homo sapiens OX=9606 GN=KPNB1 PE=1 SV=2;tr|J3KTM9|J3KTM9_HUMAN Importin subunit beta-1 (Fragment) OS=Homo sapiens OX=9606 GN=KPNB1 PE=1 SV=1;sp|Q14974-2|IMB1_HUMAN Isoform 2 of Importin subunit beta-1 OS=Homo	0.922393	0.959829	Not Sig.	apoptotic DNA fragmentation [GO:0006309]; astral microtubule organization [GO:0030953]; establishment of mitotic spindle localization [GO:0040001]; establishment of protein localization [GO:0045184]; intracellular transport of virus [GO:0075733]; mitotic chromosome movement towards spindle pole [GO:0007079]; mitotic metaphase plate congression [GO:0007080]; mitotic spindle assembly [GO:0090307]; …	cytoplasm [GO:0005737]; cytoplasmic stress granule [GO:0010494]; cytosol [GO:0005829]; endoplasmic reticulum tubular network [GO:0071782]; extracellular exosome [GO:0070062]; extracellular region [GO:0005576]; ficolin-1-rich granule lumen [GO:1904813]; host cell [GO:0043657]; membrane [GO:0016020]; nuclear envelope [GO:0005635]; nuclear membrane [GO:0031965]; nuclear pore [GO:0005643]; nucleoplas…	enzyme binding [GO:0019899]; Hsp90 protein binding [GO:0051879]; importin-alpha family protein binding [GO:0061676]; nuclear import signal receptor activity [GO:0061608]; nuclear localization sequence binding [GO:0008139]; protein domain specific binding [GO:0019904]; Ran GTPase binding [GO:0008536]; RNA binding [GO:0003723]; zinc ion binding [GO:0008270]	19	7	14	11	13	12	14	18	13	18179000	521800	1006200	576190	1167700	714250	1902600	13030000	2179900	29.8	12	20.8	18.2	19.9	18.8	21.7	27.6	21.2
Q5T749	KPRP	Keratinocyte proline-rich protein	64.135	sp|Q5T749|KPRP_HUMAN Keratinocyte proline-rich protein OS=Homo sapiens OX=9606 GN=KPRP PE=1 SV=1	-0.74379	0.959829	Not Sig.	0	cytoplasm [GO:0005737]; extracellular exosome [GO:0070062]	0	6	9	11	12	9	10	9	12	13	562030	1199700	1809400	3204800	1547200	1252300	707630	4788700	6699300	15.7	23.7	30.4	33.2	24.2	27.1	21.2	32	35.2
Q13601	KRR1	KRR1 small subunit processome component homolog	43.664	sp|Q13601|KRR1_HUMAN KRR1 small subunit processome component homolog OS=Homo sapiens OX=9606 GN=KRR1 PE=1 SV=4;sp|Q13601-2|KRR1_HUMAN Isoform 2 of KRR1 small subunit processome component homolog OS=Homo sapiens OX=9606 GN=KRR1	0.843721	0.959829	Not Sig.	rRNA processing [GO:0006364]	cytoplasm [GO:0005737]; intercellular bridge [GO:0045171]; membrane [GO:0016020]; nucleolus [GO:0005730]; nucleoplasm [GO:0005654]; small-subunit processome [GO:0032040]	RNA binding [GO:0003723]	8	1	2	1	4	1	0	5	3	3918600	44027	80822	22547	162770	9577.4	0	1279200	87505	26	4.2	5	5	15	4.2	0	14.7	10
P04259	KRT6B	Keratin, type II cytoskeletal 6B	60.066	sp|P04259|K2C6B_HUMAN Keratin, type II cytoskeletal 6B OS=Homo sapiens OX=9606 GN=KRT6B PE=1 SV=5	-2.59692	0.959829	Not Sig.	cornification [GO:0070268]; ectoderm development [GO:0007398]; keratinization [GO:0031424]	cytosol [GO:0005829]; extracellular exosome [GO:0070062]; keratin filament [GO:0045095]	structural constituent of cytoskeleton [GO:0005200]	1	0	1	1	1	1	1	1	1	263670	141720	302710	2209800	1406600	1152500	219700	1461500	22059000	32.8	43.1	39.4	45.9	44.7	40.2	40.4	45.9	50.7
Q9Y4W2-2	LAS1L	Ribosomal biogenesis protein LAS1L	81.242	sp|Q9Y4W2-2|LAS1L_HUMAN Isoform 2 of Ribosomal biogenesis protein LAS1L OS=Homo sapiens OX=9606 GN=LAS1L;sp|Q9Y4W2|LAS1L_HUMAN Ribosomal biogenesis protein LAS1L OS=Homo sapiens OX=9606 GN=LAS1L PE=1 SV=2;sp|Q9Y4W2-4|LAS1L_HUMAN Isoform 4 of Ribosomal biog	0.362997	0.959829	Not Sig.	maturation of 5.8S rRNA [GO:0000460]; maturation of LSU-rRNA [GO:0000470]; rRNA processing [GO:0006364]	Las1 complex [GO:0090730]; membrane [GO:0016020]; MLL1 complex [GO:0071339]; nucleolus [GO:0005730]; nucleoplasm [GO:0005654]; preribosome, large subunit precursor [GO:0030687]	endonuclease activity [GO:0004519]; RNA binding [GO:0003723]	7	1	3	1	3	1	0	5	3	1628000	33064	63636	16937	79798	21754	0	1192900	118720	14.6	2	6.6	1.1	7.8	2	0	11.2	5.3
Q14739	LBR	Lamin-B receptor	70.702	sp|Q14739|LBR_HUMAN Delta(14)-sterol reductase OS=Homo sapiens OX=9606 GN=LBR PE=1 SV=2;tr|C9JXK0|C9JXK0_HUMAN Lamin-B receptor (Fragment) OS=Homo sapiens OX=9606 GN=LBR PE=1 SV=1	1.24047	0.959829	Not Sig.	cholesterol biosynthetic process [GO:0006695]; neutrophil differentiation [GO:0030223]; sterol biosynthetic process [GO:0016126]	cytoplasm [GO:0005737]; endoplasmic reticulum membrane [GO:0005789]; integral component of membrane [GO:0016021]; integral component of nuclear inner membrane [GO:0005639]; membrane [GO:0016020]; nuclear envelope [GO:0005635]; nuclear inner membrane [GO:0005637]; nuclear membrane [GO:0031965]; nucleus [GO:0005634]	chromo shadow domain binding [GO:0070087]; delta14-sterol reductase activity [GO:0050613]; DNA binding [GO:0003677]; lamin binding [GO:0005521]; NADPH binding [GO:0070402]; oxidoreductase activity, acting on the CH-CH group of donors [GO:0016627]; RNA binding [GO:0003723]	1	1	1	0	0	1	2	0	2	162340	35913	46193	0	0	33956	185640	0	227060	1.8	1.8	1.8	0	0	1.8	3.1	0	3.1
P00338-3	LDHA	L-lactate dehydrogenase A chain	39.837	sp|P00338-3|LDHA_HUMAN Isoform 3 of L-lactate dehydrogenase A chain OS=Homo sapiens OX=9606 GN=LDHA;sp|P00338|LDHA_HUMAN L-lactate dehydrogenase A chain OS=Homo sapiens OX=9606 GN=LDHA PE=1 SV=2;sp|P00338-4|LDHA_HUMAN Isoform 4 of L-lactate dehydrogenase A	-0.393097	0.959829	Not Sig.	glycolytic process [GO:0006096]; lactate metabolic process [GO:0006089]; NAD metabolic process [GO:0019674]; positive regulation of apoptotic process [GO:0043065]; post-embryonic animal organ development [GO:0048569]; pyruvate metabolic process [GO:0006090]; response to cAMP [GO:0051591]; response to estrogen [GO:0043627]; response to glucose [GO:0009749]; response to hydrogen peroxide [GO:004254…	cytosol [GO:0005829]; extracellular exosome [GO:0070062]; membrane [GO:0016020]; nucleus [GO:0005634]	cadherin binding [GO:0045296]; identical protein binding [GO:0042802]; kinase binding [GO:0019900]; L-lactate dehydrogenase activity [GO:0004459]; NAD binding [GO:0051287]	4	4	3	5	5	5	5	5	5	1289600	875180	884390	1367000	1575800	873680	1690100	2600600	2752400	12.5	15.8	13.3	18.6	18.6	18.3	18.3	18.6	18.6
P07195	LDHB	L-lactate dehydrogenase B chain;L-lactate dehydrogenase	36.638	sp|P07195|LDHB_HUMAN L-lactate dehydrogenase B chain OS=Homo sapiens OX=9606 GN=LDHB PE=1 SV=2;tr|A0A3B3IS95|A0A3B3IS95_HUMAN L-lactate dehydrogenase OS=Homo sapiens OX=9606 PE=3 SV=1;tr|A8MW50|A8MW50_HUMAN L-lactate dehydrogenase (Fragment) OS=Homo sapien	-0.376597	0.959829	Not Sig.	carbohydrate metabolic process [GO:0005975]; pyruvate metabolic process [GO:0006090]	cytoplasm [GO:0005737]; cytosol [GO:0005829]; extracellular exosome [GO:0070062]; membrane [GO:0016020]; membrane raft [GO:0045121]	identical protein binding [GO:0042802]; L-lactate dehydrogenase activity [GO:0004459]	4	4	4	5	6	5	5	3	5	1454200	1099800	856230	1342900	1204300	1395200	2012400	1908900	1715300	14.4	18.9	18.6	21.9	24.3	21.3	21.6	15.6	21.6
H0YIV5	LETMD1	LETM1 domain-containing protein 1	16.263	tr|H0YIV5|H0YIV5_HUMAN LETM1 domain-containing protein 1 (Fragment) OS=Homo sapiens OX=9606 GN=LETMD1 PE=1 SV=1;tr|F8VP71|F8VP71_HUMAN LETM1 domain-containing protein 1 OS=Homo sapiens OX=9606 GN=LETMD1 PE=1 SV=1;tr|F8VVQ3|F8VVQ3_HUMAN LETM1 domain-contain	-1.11294	0.959829	Not Sig.	0	mitochondrion [GO:0005739]	ribosome binding [GO:0043022]	2	1	1	2	2	1	1	2	2	388710	296750	432930	357230	465090	364260	373400	924780	543240	16	8.3	8.3	16	16	8.3	8.3	16	16
Q9UHB6-4	LIMA1	LIM domain and actin-binding protein 1	85.223	sp|Q9UHB6-4|LIMA1_HUMAN Isoform 4 of LIM domain and actin-binding protein 1 OS=Homo sapiens OX=9606 GN=LIMA1;sp|Q9UHB6-5|LIMA1_HUMAN Isoform 5 of LIM domain and actin-binding protein 1 OS=Homo sapiens OX=9606 GN=LIMA1;sp|Q9UHB6|LIMA1_HUMAN LIM domain and a	-1.11748	0.959829	Not Sig.	actin filament bundle assembly [GO:0051017]; cell migration [GO:0016477]; cholesterol homeostasis [GO:0042632]; cholesterol metabolic process [GO:0008203]; intestinal cholesterol absorption [GO:0030299]; negative regulation of actin filament depolymerization [GO:0030835]; ruffle organization [GO:0031529]	actin cytoskeleton [GO:0015629]; brush border membrane [GO:0031526]; cleavage furrow [GO:0032154]; cytosol [GO:0005829]; focal adhesion [GO:0005925]; plasma membrane [GO:0005886]; ruffle [GO:0001726]; stress fiber [GO:0001725]	actin filament binding [GO:0051015]; actin monomer binding [GO:0003785]; cadherin binding [GO:0045296]; metal ion binding [GO:0046872]	15	2	3	10	9	5	4	11	5	9640900	146630	258330	1190200	1213600	309700	134160	4702800	239860	28.3	3.2	4.6	18.2	18.8	10	5.5	18	8.8
P02545	LMNA	Prelamin-A/C;Lamin-A/C	74.139	sp|P02545|LMNA_HUMAN Prelamin-A/C OS=Homo sapiens OX=9606 GN=LMNA PE=1 SV=1;sp|P02545-3|LMNA_HUMAN Isoform ADelta10 of Prelamin-A/C OS=Homo sapiens OX=9606 GN=LMNA;sp|P02545-6|LMNA_HUMAN Isoform 6 of Prelamin-A/C OS=Homo sapiens OX=9606 GN=LMNA;sp|P02545-2	1.19497	0.959829	Not Sig.				20	10	9	7	13	8	5	16	12	13994000	396290	494360	242830	755330	402370	174790	6699400	3045700	40.8	23	17	17.5	23.5	15.7	9.3	31.5	25.5
P20700	LMNB1	Lamin-B1	66.408	sp|P20700|LMNB1_HUMAN Lamin-B1 OS=Homo sapiens OX=9606 GN=LMNB1 PE=1 SV=2;tr|E9PBF6|E9PBF6_HUMAN Lamin-B1 OS=Homo sapiens OX=9606 GN=LMNB1 PE=1 SV=1;tr|A0A0D9SFE5|A0A0D9SFE5_HUMAN Lamin B1, isoform CRA_a OS=Homo sapiens OX=9606 GN=LMNB1 PE=1 SV=1	0.484102	0.959829	Not Sig.	interleukin-12-mediated signaling pathway [GO:0035722]	lamin filament [GO:0005638]; membrane [GO:0016020]; nuclear envelope [GO:0005635]; nuclear inner membrane [GO:0005637]; nuclear matrix [GO:0016363]; nuclear membrane [GO:0031965]; nucleoplasm [GO:0005654]; nucleus [GO:0005634]	phospholipase binding [GO:0043274]; sequence-specific double-stranded DNA binding [GO:1990837]; structural molecule activity [GO:0005198]	22	6	11	12	14	10	5	19	11	37430000	461940	1009500	471280	1434900	447490	213600	21961000	1106400	52	16	22.4	25.3	31.1	22.2	10.9	37.5	25.3
K7EJE8	LONP1	Lon protease homolog, mitochondrial	93.296	tr|K7EJE8|K7EJE8_HUMAN Lon protease homolog, mitochondrial OS=Homo sapiens OX=9606 GN=LONP1 PE=1 SV=1;tr|K7EKE6|K7EKE6_HUMAN Lon protease homolog, mitochondrial OS=Homo sapiens OX=9606 GN=LONP1 PE=1 SV=1;sp|P36776-3|LONM_HUMAN Isoform 3 of Lon protease hom	0.835503	0.959829	Not Sig.	cellular response to oxidative stress [GO:0034599]; chaperone-mediated protein complex assembly [GO:0051131]; oxidation-dependent protein catabolic process [GO:0070407]; protein quality control for misfolded or incompletely synthesized proteins [GO:0006515]	cytosol [GO:0005829]; mitochondrial matrix [GO:0005759]; mitochondrion [GO:0005739]; nucleoplasm [GO:0005654]	ATP binding [GO:0005524]; ATP-dependent peptidase activity [GO:0004176]; sequence-specific DNA binding [GO:0043565]; serine-type endopeptidase activity [GO:0004252]	13	1	1	1	3	2	2	9	2	4152800	34019	16609	9445.7	67215	27020	28345	1788500	64065	20.3	1.2	1	1.3	6.5	2.3	2.3	14.7	3.3
Q96AG4	LRRC59	Leucine-rich repeat-containing protein 59	34.93	sp|Q96AG4|LRC59_HUMAN Leucine-rich repeat-containing protein 59 OS=Homo sapiens OX=9606 GN=LRRC59 PE=1 SV=1	-0.345636	0.959829	Not Sig.	0	endoplasmic reticulum [GO:0005783]; endoplasmic reticulum membrane [GO:0005789]; integral component of membrane [GO:0016021]; membrane [GO:0016020]; mitochondrial nucleoid [GO:0042645]; nuclear envelope [GO:0005635]	cadherin binding [GO:0045296]; RNA binding [GO:0003723]	4	2	4	3	5	3	3	5	2	1750000	132360	218030	128870	365300	262220	226930	1623000	264780	18.6	10.7	15.6	12.4	22.5	12.4	12.4	22.5	7.2
K7ELG9	LSM12	Protein LSM12 homolog	24.955	tr|K7ELG9|K7ELG9_HUMAN Protein LSM12 homolog OS=Homo sapiens OX=9606 GN=LSM12 PE=1 SV=1;sp|Q3MHD2|LSM12_HUMAN Protein LSM12 homolog OS=Homo sapiens OX=9606 GN=LSM12 PE=1 SV=2;sp|Q3MHD2-2|LSM12_HUMAN Isoform 2 of Protein LSM12 homolog OS=Homo sapiens OX=960	-1.67996	0.959829	Not Sig.	0	0	0	2	1	1	2	2	2	0	1	2	802210	100660	100980	134710	183410	195950	0	274760	167670	13	5.7	5.7	13	13	13	0	5.7	13
Q9Y4Y9	LSM5	U6 snRNA-associated Sm-like protein LSm5	9.9374	sp|Q9Y4Y9|LSM5_HUMAN U6 snRNA-associated Sm-like protein LSm5 OS=Homo sapiens OX=9606 GN=LSM5 PE=1 SV=3;tr|B8ZZF8|B8ZZF8_HUMAN U6 snRNA-associated Sm-like protein LSm5 OS=Homo sapiens OX=9606 GN=LSM5 PE=1 SV=1;sp|Q9Y4Y9-2|LSM5_HUMAN Isoform 2 of U6 snRNA-a	0.951635	0.959829	Not Sig.	exonucleolytic catabolism of deadenylated mRNA [GO:0043928]; mRNA catabolic process [GO:0006402]; mRNA processing [GO:0006397]; mRNA splicing, via spliceosome [GO:0000398]; response to bacterium [GO:0009617]	cytoplasm [GO:0005737]; cytosol [GO:0005829]; Lsm1-7-Pat1 complex [GO:1990726]; Lsm2-8 complex [GO:0120115]; nucleoplasm [GO:0005654]; nucleus [GO:0005634]; U2-type precatalytic spliceosome [GO:0071005]; U4/U6 x U5 tri-snRNP complex [GO:0046540]; U6 snRNP [GO:0005688]	protein heterodimerization activity [GO:0046982]; RNA binding [GO:0003723]	2	2	0	1	0	2	1	2	0	3967300	193790	0	38980	0	223060	39896	2392200	0	46.2	46.2	0	25.3	0	46.2	25.3	46.2	0
O95777	LSM8	U6 snRNA-associated Sm-like protein LSm8	10.403	sp|O95777|LSM8_HUMAN U6 snRNA-associated Sm-like protein LSm8 OS=Homo sapiens OX=9606 GN=LSM8 PE=1 SV=3;tr|F2Z2Y6|F2Z2Y6_HUMAN U6 snRNA-associated Sm-like protein LSm8 OS=Homo sapiens OX=9606 GN=LSM8 PE=1 SV=1	1.49363	0.959829	Not Sig.	mRNA splicing, via spliceosome [GO:0000398]; RNA metabolic process [GO:0016070]	Lsm2-8 complex [GO:0120115]; nucleoplasm [GO:0005654]; nucleus [GO:0005634]; precatalytic spliceosome [GO:0071011]; U2-type precatalytic spliceosome [GO:0071005]; U4/U6 x U5 tri-snRNP complex [GO:0046540]; U6 snRNP [GO:0005688]	RNA binding [GO:0003723]; U6 snRNA binding [GO:0017070]	3	1	2	1	1	1	2	2	1	2400400	42334	114440	24798	49533	36023	65580	1103700	140930	45.8	10.4	20.8	10.4	10.4	10.4	35.4	20.8	10.4
E7EQB2	LTF	Lactotransferrin;Lactoferricin-H;Kaliocin-1;Lactoferroxin-A;Lactoferroxin-B;Lactoferroxin-C	76.625	tr|E7EQB2|E7EQB2_HUMAN Lactotransferrin (Fragment) OS=Homo sapiens OX=9606 GN=LTF PE=1 SV=1;tr|E7ER44|E7ER44_HUMAN Lactotransferrin OS=Homo sapiens OX=9606 GN=LTF PE=1 SV=1;sp|P02788|TRFL_HUMAN Lactotransferrin OS=Homo sapiens OX=9606 GN=LTF PE=1 SV=6;sp|P	-2.36196	0.959829	Not Sig.	antibacterial humoral response [GO:0019731]; antifungal humoral response [GO:0019732]; regulation of cytokine production [GO:0001817]	extracellular space [GO:0005615]	iron ion binding [GO:0005506]; serine-type endopeptidase activity [GO:0004252]	0	0	1	10	0	1	2	1	2	0	0	68285	1295000	0	77065	25316	59526	73138	0	0	3	19.4	0	3.2	4.3	1.7	3.4
J3KPP4	LUC7L3	Luc7-like protein 3	58.22	tr|J3KPP4|J3KPP4_HUMAN Cisplatin resistance-associated overexpressed protein, isoform CRA_b OS=Homo sapiens OX=9606 GN=LUC7L3 PE=1 SV=1;sp|O95232|LC7L3_HUMAN Luc7-like protein 3 OS=Homo sapiens OX=9606 GN=LUC7L3 PE=1 SV=2;tr|D6RDI2|D6RDI2_HUMAN Luc7-like p	-0.655912	0.959829	Not Sig.	mRNA splice site selection [GO:0006376]	nuclear speck [GO:0016607]; nucleoplasm [GO:0005654]; U1 snRNP [GO:0005685]	mRNA binding [GO:0003729]	6	3	3	2	6	0	1	6	2	6908200	960920	1402700	485090	530590	0	53615	3902600	168160	18.2	8.4	9.8	6.1	18.2	0	3.3	18.2	5.5
Q86V48-2	LUZP1	Leucine zipper protein 1	114.59	sp|Q86V48-2|LUZP1_HUMAN Isoform 2 of Leucine zipper protein 1 OS=Homo sapiens OX=9606 GN=LUZP1;sp|Q86V48-3|LUZP1_HUMAN Isoform 3 of Leucine zipper protein 1 OS=Homo sapiens OX=9606 GN=LUZP1;sp|Q86V48|LUZP1_HUMAN Leucine zipper protein 1 OS=Homo sapiens OX=	-1.2816	0.959829	Not Sig.	artery development [GO:0060840]; neural fold bending [GO:0021503]; ventricular septum development [GO:0003281]	extracellular exosome [GO:0070062]; membrane [GO:0016020]; nucleus [GO:0005634]	0	6	1	0	3	4	2	1	5	1	871320	21751	0	68382	135740	37156	10688	542860	25626	7.6	1.4	0	3.5	5.5	2.9	1	6.4	1.6
P07948	LYN	Tyrosine-protein kinase Lyn	58.573	sp|P07948|LYN_HUMAN Tyrosine-protein kinase Lyn OS=Homo sapiens OX=9606 GN=LYN PE=1 SV=3;sp|P07948-2|LYN_HUMAN Isoform 2 of Tyrosine-protein kinase Lyn OS=Homo sapiens OX=9606 GN=LYN	-1.13269	0.959829	Not Sig.	adaptive immune response [GO:0002250]; B cell homeostasis [GO:0001782]; B cell receptor signaling pathway [GO:0050853]; blood coagulation [GO:0007596]; cell differentiation [GO:0030154]; cellular response to DNA damage stimulus [GO:0006974]; cellular response to extracellular stimulus [GO:0031668]; cellular response to heat [GO:0034605]; cellular response to retinoic acid [GO:0071300]; cytokine s…	cytoplasm [GO:0005737]; cytosol [GO:0005829]; extracellular exosome [GO:0070062]; extrinsic component of cytoplasmic side of plasma membrane [GO:0031234]; glutamatergic synapse [GO:0098978]; Golgi apparatus [GO:0005794]; integrin alpha2-beta1 complex [GO:0034666]; intracellular membrane-bounded organelle [GO:0043231]; mast cell granule [GO:0042629]; membrane raft [GO:0045121]; mitochondrial crist…	ATP binding [GO:0005524]; enzyme binding [GO:0019899]; ephrin receptor binding [GO:0046875]; gamma-tubulin binding [GO:0043015]; glycosphingolipid binding [GO:0043208]; integrin binding [GO:0005178]; ion channel binding [GO:0044325]; kinase activity [GO:0016301]; non-membrane spanning protein tyrosine kinase activity [GO:0004715]; phosphoprotein binding [GO:0051219]; phosphorylation-dependent pro…	3	0	1	3	2	1	0	3	0	769050	0	16131	92660	70327	14478	0	392940	0	10	0	2.1	10	7.2	2.1	0	10	0
E7EVA0	MAP4	Microtubule-associated protein;Microtubule-associated protein 4	245.44	tr|E7EVA0|E7EVA0_HUMAN Microtubule-associated protein OS=Homo sapiens OX=9606 GN=MAP4 PE=1 SV=1;sp|P27816|MAP4_HUMAN Microtubule-associated protein 4 OS=Homo sapiens OX=9606 GN=MAP4 PE=1 SV=3;sp|P27816-6|MAP4_HUMAN Isoform 6 of Microtubule-associated prote	-0.953558	0.959829	Not Sig.	0	cytosol [GO:0005829]; microtubule [GO:0005874]; microtubule cytoskeleton [GO:0015630]; plasma membrane [GO:0005886]	microtubule binding [GO:0008017]	11	5	11	11	11	11	10	11	10	1724500	749040	1808500	1353200	1767500	1817300	1648300	3157500	1463700	7.2	3.2	7.2	7.7	7.7	7.7	6.7	7.4	6.6
Q14244-3	MAP7	Ensconsin	72.413	sp|Q14244-3|MAP7_HUMAN Isoform 3 of Ensconsin OS=Homo sapiens OX=9606 GN=MAP7;sp|Q14244|MAP7_HUMAN Ensconsin OS=Homo sapiens OX=9606 GN=MAP7 PE=1 SV=1;tr|A0A087WZ40|A0A087WZ40_HUMAN Ensconsin OS=Homo sapiens OX=9606 GN=MAP7 PE=1 SV=1;sp|Q14244-5|MAP7_HUMAN	-0.99246	0.959829	Not Sig.	establishment or maintenance of cell polarity [GO:0007163]; microtubule cytoskeleton organization [GO:0000226]; protein localization to plasma membrane [GO:0072659]; response to osmotic stress [GO:0006970]	axon [GO:0030424]; basolateral plasma membrane [GO:0016323]; cytosol [GO:0005829]; microtubule [GO:0005874]; microtubule associated complex [GO:0005875]; microtubule cytoskeleton [GO:0015630]; perinuclear region of cytoplasm [GO:0048471]	signaling receptor binding [GO:0005102]; structural molecule activity [GO:0005198]	7	7	7	7	8	7	6	6	6	1193400	833660	1088400	843550	1091600	778200	762500	1267000	843560	14.2	14.2	14.7	14.7	15.9	13.7	12.7	12.5	12.7
Q96T17-2	MAP7D2	MAP7 domain-containing protein 2	86.348	sp|Q96T17-2|MA7D2_HUMAN Isoform 2 of MAP7 domain-containing protein 2 OS=Homo sapiens OX=9606 GN=MAP7D2;sp|Q96T17|MA7D2_HUMAN MAP7 domain-containing protein 2 OS=Homo sapiens OX=9606 GN=MAP7D2 PE=1 SV=2;sp|Q96T17-5|MA7D2_HUMAN Isoform 5 of MAP7 domain-cont	-0.624468	0.959829	Not Sig.	microtubule cytoskeleton organization [GO:0000226]	microtubule cytoskeleton [GO:0015630]	0	4	3	4	3	4	4	3	5	3	444220	107380	170260	153560	199290	158510	140590	663530	116600	8.7	4.8	7.6	5.7	8.7	8.5	5.8	10.1	5.4
A2VCS9	MAP9	Microtubule-associated protein 9	54.694	tr|A2VCS9|A2VCS9_HUMAN MAP9 protein (Fragment) OS=Homo sapiens OX=9606 GN=MAP9 PE=1 SV=1;tr|E7ETZ8|E7ETZ8_HUMAN Microtubule-associated protein 9 OS=Homo sapiens OX=9606 GN=MAP9 PE=1 SV=1;sp|Q49MG5|MAP9_HUMAN Microtubule-associated protein 9 OS=Homo sapiens	-1.54782	0.959829	Not Sig.	mitotic cytokinesis [GO:0000281]; spindle assembly [GO:0051225]	0	0	1	0	1	2	3	1	1	2	1	171660	0	120670	185400	409090	102430	89848	437150	113420	3.1	0	2.7	4.9	7.6	2.7	2.7	5.7	2.7
Q7KZI7-16	MARK2	Serine/threonine-protein kinase MARK2	81.208	sp|Q7KZI7-16|MARK2_HUMAN Isoform 16 of Serine/threonine-protein kinase MARK2 OS=Homo sapiens OX=9606 GN=MARK2;sp|Q7KZI7-14|MARK2_HUMAN Isoform 14 of Serine/threonine-protein kinase MARK2 OS=Homo sapiens OX=9606 GN=MARK2;tr|E9PC69|E9PC69_HUMAN Non-specific	-0.454318	0.959829	Not Sig.				3	1	2	1	2	2	3	3	1	333060	35233	95109	41050	115480	116530	109270	371080	50789	8.7	2.3	5.2	2.9	4.4	5.2	6.8	6.6	1.5
P56192	MARS	Methionine--tRNA ligase, cytoplasmic	101.11	sp|P56192|SYMC_HUMAN Methionine--tRNA ligase, cytoplasmic OS=Homo sapiens OX=9606 GN=MARS PE=1 SV=2;tr|H0YHV5|H0YHV5_HUMAN Methionine--tRNA ligase, cytoplasmic (Fragment) OS=Homo sapiens OX=9606 GN=MARS PE=1 SV=1;sp|P56192-2|SYMC_HUMAN Isoform 2 of Methion	-0.290187	0.959829	Not Sig.	cellular response to epidermal growth factor stimulus [GO:0071364]; cellular response to insulin stimulus [GO:0032869]; cellular response to platelet-derived growth factor stimulus [GO:0036120]; cellular response to starvation [GO:0009267]; methionyl-tRNA aminoacylation [GO:0006431]; positive regulation of transcription of nucleolar large rRNA by RNA polymerase I [GO:1901838]; rRNA transcription …	aminoacyl-tRNA synthetase multienzyme complex [GO:0017101]; cytoplasm [GO:0005737]; cytosol [GO:0005829]; extracellular exosome [GO:0070062]; membrane [GO:0016020]; nucleolus [GO:0005730]	ATP binding [GO:0005524]; methionine-tRNA ligase activity [GO:0004825]; tRNA binding [GO:0000049]	0	1	1	2	2	1	2	2	3	0	34864	34984	81309	117930	44091	197260	339670	207980	0	1.2	1.2	2.4	2.4	1.3	2.3	2.6	3.7
P43243	MATR3	Matrin-3	94.622	sp|P43243|MATR3_HUMAN Matrin-3 OS=Homo sapiens OX=9606 GN=MATR3 PE=1 SV=2;tr|A8MXP9|A8MXP9_HUMAN Matrin-3 OS=Homo sapiens OX=9606 GN=MATR3 PE=1 SV=1;tr|A0A0R4J2E8|A0A0R4J2E8_HUMAN Matrin-3 OS=Homo sapiens OX=9606 GN=MATR3 PE=1 SV=1;tr|D6REM6|D6REM6_HUMAN M	0.800026	0.959829	Not Sig.	activation of innate immune response [GO:0002218]; heart valve development [GO:0003170]; innate immune response [GO:0045087]; posttranscriptional regulation of gene expression [GO:0010608]; regulation of translation [GO:0006417]; ventricular septum development [GO:0003281]	membrane [GO:0016020]; nuclear inner membrane [GO:0005637]; nuclear matrix [GO:0016363]; nucleus [GO:0005634]	identical protein binding [GO:0042802]; miRNA binding [GO:0035198]; mRNA binding [GO:0003729]; RNA binding [GO:0003723]; structural molecule activity [GO:0005198]; zinc ion binding [GO:0008270]	18	8	14	6	14	10	11	13	8	55021000	1438100	2623100	239520	2745200	868300	659710	22976000	2098700	28.8	16.9	23.5	10.7	24.4	20	19.4	24	17.7
Q8IYB1	MB21D2	Protein MB21D2	55.8	sp|Q8IYB1|M21D2_HUMAN Protein MB21D2 OS=Homo sapiens OX=9606 GN=MB21D2 PE=1 SV=3	-0.397542	0.959829	Not Sig.	0	0	cadherin binding [GO:0045296]; protein-containing complex binding [GO:0044877]	6	7	7	6	7	8	7	5	6	736170	750800	866070	527990	720140	834790	694080	1062900	742000	20	21.6	20.6	16.5	20.6	23	18.9	16.1	19.6
Q14676	MDC1	Mediator of DNA damage checkpoint protein 1	226.66	sp|Q14676|MDC1_HUMAN Mediator of DNA damage checkpoint protein 1 OS=Homo sapiens OX=9606 GN=MDC1 PE=1 SV=3;sp|Q14676-2|MDC1_HUMAN Isoform 2 of Mediator of DNA damage checkpoint protein 1 OS=Homo sapiens OX=9606 GN=MDC1;sp|Q14676-3|MDC1_HUMAN Isoform 3 of M	0.669069	0.959829	Not Sig.	double-strand break repair via nonhomologous end joining [GO:0006303]; intra-S DNA damage checkpoint [GO:0031573]	chromosome [GO:0005694]; focal adhesion [GO:0005925]; nuclear body [GO:0016604]; nucleoplasm [GO:0005654]; nucleus [GO:0005634]	FHA domain binding [GO:0070975]; identical protein binding [GO:0042802]; protein C-terminus binding [GO:0008022]	35	1	16	1	17	8	0	31	11	19090000	18182	642740	6521.4	882710	132990	0	17174000	442200	33	1.5	15	1	17.5	9.1	0	29.5	12.4
B9A041	MDH1	Malate dehydrogenase, cytoplasmic;Malate dehydrogenase	23.038	tr|B9A041|B9A041_HUMAN Malate dehydrogenase, cytoplasmic OS=Homo sapiens OX=9606 GN=MDH1 PE=1 SV=1;sp|P40925-2|MDHC_HUMAN Isoform 2 of Malate dehydrogenase, cytoplasmic OS=Homo sapiens OX=9606 GN=MDH1;sp|P40925|MDHC_HUMAN Malate dehydrogenase, cytoplasmic	-1.87523	0.959829	Not Sig.	carbohydrate metabolic process [GO:0005975]; malate metabolic process [GO:0006108]	0	malate dehydrogenase activity [GO:0016615]; oxidoreductase activity, acting on the CH-OH group of donors, NAD or NADP as acceptor [GO:0016616]	1	2	2	2	2	2	2	1	1	65326	132240	131620	171490	170400	167930	222750	83616	78485	8.1	13.8	13.8	13.8	13.8	13.8	13.8	8.1	8.1
P40926	MDH2	Malate dehydrogenase, mitochondrial;Malate dehydrogenase	35.503	sp|P40926|MDHM_HUMAN Malate dehydrogenase, mitochondrial OS=Homo sapiens OX=9606 GN=MDH2 PE=1 SV=3;sp|P40926-2|MDHM_HUMAN Isoform 2 of Malate dehydrogenase, mitochondrial OS=Homo sapiens OX=9606 GN=MDH2;tr|G3XAL0|G3XAL0_HUMAN Malate dehydrogenase OS=Homo s	-0.389624	0.959829	Not Sig.	aerobic respiration [GO:0009060]; gluconeogenesis [GO:0006094]; internal protein amino acid acetylation [GO:0006475]; malate metabolic process [GO:0006108]; NADH metabolic process [GO:0006734]; oxaloacetate metabolic process [GO:0006107]; tricarboxylic acid cycle [GO:0006099]	cytoplasm [GO:0005737]; extracellular exosome [GO:0070062]; membrane [GO:0016020]; mitochondrial matrix [GO:0005759]; mitochondrion [GO:0005739]; nucleus [GO:0005634]	L-malate dehydrogenase activity [GO:0030060]; malate dehydrogenase (NADP+) activity [GO:0046554]; protein self-association [GO:0043621]; RNA binding [GO:0003723]	4	5	7	6	7	5	6	7	8	641760	420510	460530	552350	741050	464750	796910	1294700	1069700	14.2	18.9	28.4	24.6	27.5	20.7	24.6	29.3	31.1
P51608-2	MECP2	Methyl-CpG-binding protein 2	53.323	sp|P51608-2|MECP2_HUMAN Isoform B of Methyl-CpG-binding protein 2 OS=Homo sapiens OX=9606 GN=MECP2;sp|P51608|MECP2_HUMAN Methyl-CpG-binding protein 2 OS=Homo sapiens OX=9606 GN=MECP2 PE=1 SV=1;tr|B5MCB4|B5MCB4_HUMAN Methyl-CpG-binding protein 2 OS=Homo sap	-0.579581	0.959829	Not Sig.	adult locomotory behavior [GO:0008344]; behavioral fear response [GO:0001662]; cardiolipin metabolic process [GO:0032048]; catecholamine secretion [GO:0050432]; cellular biogenic amine metabolic process [GO:0006576]; cerebellum development [GO:0021549]; chromatin silencing [GO:0006342]; dendrite development [GO:0016358]; excitatory postsynaptic potential [GO:0060079]; glucocorticoid metabolic pro…	centrosome [GO:0005813]; chromatin [GO:0000785]; cytosol [GO:0005829]; extracellular space [GO:0005615]; heterochromatin [GO:0000792]; host cell nucleus [GO:0042025]; mitochondrion [GO:0005739]; nucleoplasm [GO:0005654]; nucleus [GO:0005634]; postsynapse [GO:0098794]	chromatin binding [GO:0003682]; DNA binding [GO:0003677]; DNA-binding transcription repressor activity, RNA polymerase II-specific [GO:0001227]; double-stranded methylated DNA binding [GO:0010385]; methyl-CpG binding [GO:0008327]; mRNA binding [GO:0003729]; protein domain specific binding [GO:0019904]; protein N-terminus binding [GO:0047485]; RNA binding [GO:0003723]; siRNA binding [GO:0035197]; …	7	2	4	2	2	3	0	6	1	3528700	41348	106500	22643	102250	43234	0	1759800	14027	20.9	4.6	13.7	6	4.8	9	0	16.3	4.2
X6R3G6	MFGE8	Lactadherin;Lactadherin short form;Medin	37.504	tr|X6R3G6|X6R3G6_HUMAN Lactadherin OS=Homo sapiens OX=9606 GN=MFGE8 PE=1 SV=1;sp|Q08431-3|MFGM_HUMAN Isoform 3 of Lactadherin OS=Homo sapiens OX=9606 GN=MFGE8;sp|Q08431|MFGM_HUMAN Lactadherin OS=Homo sapiens OX=9606 GN=MFGE8 PE=1 SV=3;tr|H0YKS8|H0YKS8_HUMA	-0.568496	0.959829	Not Sig.	0	0	0	3	0	0	2	2	0	0	2	0	612370	0	0	76798	85627	0	0	191420	0	14.6	0	0	10.7	9.3	0	0	10.7	0
P46013	MKI67	Antigen KI-67	358.69	sp|P46013|KI67_HUMAN Proliferation marker protein Ki-67 OS=Homo sapiens OX=9606 GN=MKI67 PE=1 SV=2;sp|P46013-2|KI67_HUMAN Isoform Short of Proliferation marker protein Ki-67 OS=Homo sapiens OX=9606 GN=MKI67	0.693197	0.959829	Not Sig.	cell cycle [GO:0007049]; cell population proliferation [GO:0008283]; regulation of chromatin organization [GO:1902275]; regulation of chromosome segregation [GO:0051983]; regulation of mitotic nuclear division [GO:0007088]	chromosome [GO:0005694]; membrane [GO:0016020]; nuclear body [GO:0016604]; nucleolus [GO:0005730]; nucleoplasm [GO:0005654]; nucleus [GO:0005634]	ATP binding [GO:0005524]; DNA binding [GO:0003677]; protein C-terminus binding [GO:0008022]; RNA binding [GO:0003723]	35	3	11	0	17	2	1	39	8	10899000	122310	324990	0	618400	35148	5885.5	12321000	242820	16.6	1.5	5.8	0	7.5	0.6	0.4	18.2	4.3
Q9BU76-3	MMTAG2	Multiple myeloma tumor-associated protein 2	16.842	sp|Q9BU76-3|MMTA2_HUMAN Isoform 3 of Multiple myeloma tumor-associated protein 2 OS=Homo sapiens OX=9606 GN=MMTAG2;sp|Q9BU76-4|MMTA2_HUMAN Isoform 4 of Multiple myeloma tumor-associated protein 2 OS=Homo sapiens OX=9606 GN=MMTAG2;sp|Q9BU76|MMTA2_HUMAN Mult	-0.357305	0.959829	Not Sig.	neutrophil degranulation [GO:0043312]	extracellular region [GO:0005576]; ficolin-1-rich granule lumen [GO:1904813]; secretory granule lumen [GO:0034774]	RNA binding [GO:0003723]	5	1	4	5	4	5	3	4	3	1082700	84458	523430	463780	413420	489370	333390	1251800	406370	36.8	9	30.3	36.8	27.7	36.8	20	30.3	23.9
A2IDA3	MPG	DNA-3-methyladenine glycosylase	27.295	tr|A2IDA3|A2IDA3_HUMAN DNA-3-methyladenine glycosylase (Fragment) OS=Homo sapiens OX=9606 GN=MPG PE=1 SV=1;sp|P29372-5|3MG_HUMAN Isoform 4 of DNA-3-methyladenine glycosylase OS=Homo sapiens OX=9606 GN=MPG;sp|P29372-4|3MG_HUMAN Isoform 3 of DNA-3-methyladen	-0.673219	0.959829	Not Sig.	base-excision repair [GO:0006284]	cytosol [GO:0005829]; integral component of membrane [GO:0016021]; nucleoplasm [GO:0005654]	alkylbase DNA N-glycosylase activity [GO:0003905]; DNA binding [GO:0003677]	5	2	5	5	3	3	5	4	3	1017100	182420	359090	295990	327550	257630	326880	686750	323440	25.1	12	26.3	26.3	17.9	16.7	22.7	16.7	14.3
O00566	MPHOSPH10	U3 small nucleolar ribonucleoprotein protein MPP10	78.863	sp|O00566|MPP10_HUMAN U3 small nucleolar ribonucleoprotein protein MPP10 OS=Homo sapiens OX=9606 GN=MPHOSPH10 PE=1 SV=2	0.508052	0.959829	Not Sig.	negative regulation of phosphatase activity [GO:0010923]; RNA processing [GO:0006396]; RNA splicing [GO:0008380]; RNA splicing, via transesterification reactions [GO:0000375]; rRNA processing [GO:0006364]	chromosome [GO:0005694]; Mpp10 complex [GO:0034457]; nucleolus [GO:0005730]; nucleoplasm [GO:0005654]; small nucleolar ribonucleoprotein complex [GO:0005732]; small-subunit processome [GO:0032040]	RNA binding [GO:0003723]	6	1	2	0	2	0	1	6	0	3108900	23006	89422	0	84362	0	10700	2895500	0	16	2.8	5.4	0	7.3	0	2.1	16.6	0
Q9Y3B7-2	MRPL11	39S ribosomal protein L11, mitochondrial	18.205	sp|Q9Y3B7-2|RM11_HUMAN Isoform 2 of 39S ribosomal protein L11, mitochondrial OS=Homo sapiens OX=9606 GN=MRPL11;sp|Q9Y3B7|RM11_HUMAN 39S ribosomal protein L11, mitochondrial OS=Homo sapiens OX=9606 GN=MRPL11 PE=1 SV=1;sp|Q9Y3B7-3|RM11_HUMAN Isoform 3 of 39S	-0.295591	0.959829	Not Sig.	mitochondrial translational elongation [GO:0070125]; mitochondrial translational termination [GO:0070126]; ribosomal large subunit assembly [GO:0000027]; translation [GO:0006412]	large ribosomal subunit [GO:0015934]; mitochondrial inner membrane [GO:0005743]; mitochondrial large ribosomal subunit [GO:0005762]; mitochondrial ribosome [GO:0005761]; mitochondrion [GO:0005739]; ribosome [GO:0005840]	large ribosomal subunit rRNA binding [GO:0070180]; RNA binding [GO:0003723]; rRNA binding [GO:0019843]; structural constituent of ribosome [GO:0003735]	3	3	3	4	2	2	2	2	1	406970	108700	65431	144010	108910	58440	47405	416360	37102	24.7	24.7	25.3	31.9	18.1	13.9	13.9	18.1	10.8
C9JG87	MRPL39	39S ribosomal protein L39, mitochondrial	34.032	tr|C9JG87|C9JG87_HUMAN 39S ribosomal protein L39, mitochondrial (Fragment) OS=Homo sapiens OX=9606 GN=MRPL39 PE=1 SV=1;sp|Q9NYK5|RM39_HUMAN 39S ribosomal protein L39, mitochondrial OS=Homo sapiens OX=9606 GN=MRPL39 PE=1 SV=3;sp|Q9NYK5-2|RM39_HUMAN Isoform	-1.25314	0.959829	Not Sig.	0	0	nucleotide binding [GO:0000166]	2	2	2	2	2	2	2	2	1	285040	219450	223910	147880	209910	193320	213460	411580	113490	9.1	9.1	9.1	9.1	9.1	9.1	9.1	9.1	5.1
Q8N5N7	MRPL50	39S ribosomal protein L50, mitochondrial	18.325	sp|Q8N5N7|RM50_HUMAN 39S ribosomal protein L50, mitochondrial OS=Homo sapiens OX=9606 GN=MRPL50 PE=1 SV=2;sp|Q8N5N7-2|RM50_HUMAN Isoform 2 of 39S ribosomal protein L50, mitochondrial OS=Homo sapiens OX=9606 GN=MRPL50	-1.733	0.959829	Not Sig.	mitochondrial translational elongation [GO:0070125]; mitochondrial translational termination [GO:0070126]	mitochondrial inner membrane [GO:0005743]; mitochondrial large ribosomal subunit [GO:0005762]; mitochondrion [GO:0005739]	0	2	1	2	3	3	2	3	2	1	455500	78591	201340	309060	351700	182540	235380	404440	90559	15.2	8.2	15.2	27.8	27.8	15.2	27.8	15.2	7
J3QQS1	MRPS7	28S ribosomal protein S7, mitochondrial	19.903	tr|J3QQS1|J3QQS1_HUMAN 28S ribosomal protein S7, mitochondrial (Fragment) OS=Homo sapiens OX=9606 GN=MRPS7 PE=1 SV=1;tr|J3QLS3|J3QLS3_HUMAN 28S ribosomal protein S7, mitochondrial OS=Homo sapiens OX=9606 GN=MRPS7 PE=1 SV=1;sp|Q9Y2R9|RT07_HUMAN 28S ribosoma	-0.984447	0.959829	Not Sig.	translation [GO:0006412]	0	0	3	4	3	3	3	4	2	4	2	1221400	1412500	1803500	1535400	1473300	1877400	981420	2474500	1093900	21.5	27.3	19.8	19.8	19.8	27.3	13.4	27.9	13.4
Q9NVV4	MTPAP	Poly(A) RNA polymerase, mitochondrial	66.171	sp|Q9NVV4|PAPD1_HUMAN Poly(A) RNA polymerase, mitochondrial OS=Homo sapiens OX=9606 GN=MTPAP PE=1 SV=1;sp|Q9NVV4-2|PAPD1_HUMAN Isoform 2 of Poly(A) RNA polymerase, mitochondrial OS=Homo sapiens OX=9606 GN=MTPAP	-0.441695	0.959829	Not Sig.	histone mRNA catabolic process [GO:0071044]; mRNA polyadenylation [GO:0006378]; mRNA processing [GO:0006397]	cytoplasm [GO:0005737]; intracellular membrane-bounded organelle [GO:0043231]; mitochondrion [GO:0005739]	ATP binding [GO:0005524]; identical protein binding [GO:0042802]; magnesium ion binding [GO:0000287]; manganese ion binding [GO:0030145]; nucleotidyltransferase activity [GO:0016779]; polynucleotide adenylyltransferase activity [GO:0004652]; protein homodimerization activity [GO:0042803]; RNA binding [GO:0003723]; UTP binding [GO:0002134]	2	2	2	3	3	3	2	4	2	251580	111240	136170	176690	210450	219340	124200	573150	203900	3.8	3.8	3.8	6.4	6.4	6.4	3.8	10.5	5.8
Q9BQG0	MYBBP1A	Myb-binding protein 1A	148.85	sp|Q9BQG0|MBB1A_HUMAN Myb-binding protein 1A OS=Homo sapiens OX=9606 GN=MYBBP1A PE=1 SV=2;sp|Q9BQG0-2|MBB1A_HUMAN Isoform 2 of Myb-binding protein 1A OS=Homo sapiens OX=9606 GN=MYBBP1A;tr|I3L1L3|I3L1L3_HUMAN Myb-binding protein 1A (Fragment) OS=Homo sapien	1.9165	0.959829	Not Sig.	cellular response to glucose starvation [GO:0042149]; circadian regulation of gene expression [GO:0032922]; intrinsic apoptotic signaling pathway by p53 class mediator [GO:0072332]; negative regulation of transcription, DNA-templated [GO:0045892]; osteoblast differentiation [GO:0001649]; positive regulation of anoikis [GO:2000210]; positive regulation of cell cycle arrest [GO:0071158]; positive r…	cytoplasm [GO:0005737]; intracellular membrane-bounded organelle [GO:0043231]; membrane [GO:0016020]; NLS-dependent protein nuclear import complex [GO:0042564]; nucleolus [GO:0005730]; nucleoplasm [GO:0005654]; nucleus [GO:0005634]	E-box binding [GO:0070888]; RNA binding [GO:0003723]; sequence-specific DNA binding [GO:0043565]; transcription corepressor activity [GO:0003714]; transcription factor binding [GO:0008134]	19	2	10	0	9	3	2	18	10	11649000	229490	408480	0	411560	76650	46468	7483600	492220	21.9	3.2	11.7	0	10.5	3.3	1.5	19.9	12
P35580	MYH10	Myosin-10	229	sp|P35580|MYH10_HUMAN Myosin-10 OS=Homo sapiens OX=9606 GN=MYH10 PE=1 SV=3;sp|P35580-5|MYH10_HUMAN Isoform 5 of Myosin-10 OS=Homo sapiens OX=9606 GN=MYH10;sp|P35580-2|MYH10_HUMAN Isoform 2 of Myosin-10 OS=Homo sapiens OX=9606 GN=MYH10;sp|P35580-3|MYH10_HUM	-0.95564	0.959829	Not Sig.	actin filament-based movement [GO:0030048]; actomyosin structure organization [GO:0031032]; adult heart development [GO:0007512]; aorta development [GO:0035904]; axon guidance [GO:0007411]; cardiac myofibril assembly [GO:0055003]; cardiac septum development [GO:0003279]; cell adhesion [GO:0007155]; cell population proliferation [GO:0008283]; cerebellar Purkinje cell layer development [GO:0021680]…	actomyosin [GO:0042641]; brush border [GO:0005903]; cell cortex [GO:0005938]; cleavage furrow [GO:0032154]; cytoplasm [GO:0005737]; cytosol [GO:0005829]; dendritic spine [GO:0043197]; extracellular exosome [GO:0070062]; glutamatergic synapse [GO:0098978]; growth cone [GO:0030426]; lamellipodium [GO:0030027]; midbody [GO:0030496]; myosin complex [GO:0016459]; myosin II complex [GO:0016460]; myosin…	actin binding [GO:0003779]; actin-dependent ATPase activity [GO:0030898]; actin filament binding [GO:0051015]; ADP binding [GO:0043531]; ATPase activity [GO:0016887]; ATP binding [GO:0005524]; calmodulin binding [GO:0005516]; microfilament motor activity [GO:0000146]; mRNA 5'-UTR binding [GO:0048027]; RNA stem-loop binding [GO:0035613]	13	3	8	12	12	10	4	11	7	3175200	214650	293380	1096100	935120	534770	189080	2835100	452470	12.1	3.4	7.4	11.8	11.2	8.8	3.4	10.4	6.8
Q7Z406	MYH14	Myosin-14	227.87	sp|Q7Z406|MYH14_HUMAN Myosin-14 OS=Homo sapiens OX=9606 GN=MYH14 PE=1 SV=2;sp|Q7Z406-6|MYH14_HUMAN Isoform 6 of Myosin-14 OS=Homo sapiens OX=9606 GN=MYH14;sp|Q7Z406-2|MYH14_HUMAN Isoform 2 of Myosin-14 OS=Homo sapiens OX=9606 GN=MYH14;sp|Q7Z406-5|MYH14_HUM	-0.373352	0.959829	Not Sig.	actin filament-based movement [GO:0030048]; actomyosin structure organization [GO:0031032]; mitochondrion morphogenesis [GO:0070584]; neuronal action potential [GO:0019228]; regulation of cell shape [GO:0008360]; sensory perception of sound [GO:0007605]; skeletal muscle contraction [GO:0003009]; skeletal muscle tissue development [GO:0007519]; vocalization behavior [GO:0071625]	actomyosin [GO:0042641]; brush border [GO:0005903]; cytosol [GO:0005829]; extracellular exosome [GO:0070062]; growth cone [GO:0030426]; membrane [GO:0016020]; myosin II complex [GO:0016460]; myosin II filament [GO:0097513]; stress fiber [GO:0001725]	actin-dependent ATPase activity [GO:0030898]; actin filament binding [GO:0051015]; ATPase activity [GO:0016887]; ATP binding [GO:0005524]; calmodulin binding [GO:0005516]; microfilament motor activity [GO:0000146]	0	2	1	2	3	0	0	1	4	0	65633	38095	75650	93588	0	0	28484	228820	0	2.3	1.1	2.7	2.9	1.3	0.8	1.5	3.5
P35579	MYH9	Myosin-9	226.53	sp|P35579|MYH9_HUMAN Myosin-9 OS=Homo sapiens OX=9606 GN=MYH9 PE=1 SV=4;sp|P35579-2|MYH9_HUMAN Isoform 2 of Myosin-9 OS=Homo sapiens OX=9606 GN=MYH9	-1.14129	0.959829	Not Sig.	actin cytoskeleton reorganization [GO:0031532]; actin filament-based movement [GO:0030048]; actomyosin structure organization [GO:0031032]; angiogenesis [GO:0001525]; blood vessel endothelial cell migration [GO:0043534]; cytokinetic process [GO:0032506]; establishment of meiotic spindle localization [GO:0051295]; establishment of T cell polarity [GO:0001768]; integrin-mediated signaling pathway […	actin cytoskeleton [GO:0015629]; actomyosin [GO:0042641]; actomyosin contractile ring [GO:0005826]; adherens junction [GO:0005912]; brush border [GO:0005903]; cell leading edge [GO:0031252]; cleavage furrow [GO:0032154]; cytoplasm [GO:0005737]; cytosol [GO:0005829]; extracellular exosome [GO:0070062]; focal adhesion [GO:0005925]; immunological synapse [GO:0001772]; membrane [GO:0016020]; myosin I…	actin binding [GO:0003779]; actin-dependent ATPase activity [GO:0030898]; actin filament binding [GO:0051015]; ADP binding [GO:0043531]; ATPase activity [GO:0016887]; ATP binding [GO:0005524]; cadherin binding [GO:0045296]; calmodulin binding [GO:0005516]; integrin binding [GO:0005178]; microfilament motor activity [GO:0000146]; motor activity [GO:0003774]; protein domain specific binding [GO:001…	12	7	8	16	14	15	13	15	16	2845500	896050	47556000	3252800	2636800	1866100	1144600	4055800	2053800	9.7	7.2	8.2	14.9	13.9	13.7	11.5	14.4	14.2
J3QRS3	MYL12A	Myosin regulatory light chain 12A;Myosin regulatory light chain 12B;Myosin regulatory light polypeptide 9	20.457	tr|J3QRS3|J3QRS3_HUMAN Myosin regulatory light chain 12A OS=Homo sapiens OX=9606 GN=MYL12A PE=1 SV=1;sp|P19105|ML12A_HUMAN Myosin regulatory light chain 12A OS=Homo sapiens OX=9606 GN=MYL12A PE=1 SV=2;sp|O14950|ML12B_HUMAN Myosin regulatory light chain 12B	-0.942846	0.959829	Not Sig.	protein localization to plasma membrane [GO:0072659]; regulation of cell shape [GO:0008360]	myosin II complex [GO:0016460]; stress fiber [GO:0001725]; Z disc [GO:0030018]	calcium ion binding [GO:0005509]; glutamate receptor binding [GO:0035254]	4	1	1	5	3	3	3	4	3	1356200	87375	95401	797270	507000	221760	299800	830210	371750	27.7	5.6	6.2	33.9	22	22	22	27.7	17.5
F8W1R7	MYL6	Myosin light polypeptide 6	16.29	tr|F8W1R7|F8W1R7_HUMAN Myosin light polypeptide 6 OS=Homo sapiens OX=9606 GN=MYL6 PE=1 SV=1;tr|G3V1V0|G3V1V0_HUMAN Myosin light polypeptide 6 OS=Homo sapiens OX=9606 GN=MYL6 PE=1 SV=1;sp|P60660-2|MYL6_HUMAN Isoform Smooth muscle of Myosin light polypeptide	-0.333021	0.959829	Not Sig.	0	0	calcium ion binding [GO:0005509]	5	2	5	5	6	2	5	5	2	2504600	210460	487200	1042000	874150	214590	614010	1743300	408260	44.8	20	39.3	39.3	50.3	17.2	39.3	41.4	16.6
E9PDF6	MYO1B	Unconventional myosin-Ib	128.48	tr|E9PDF6|E9PDF6_HUMAN Unconventional myosin-Ib OS=Homo sapiens OX=9606 GN=MYO1B PE=1 SV=1;sp|O43795-2|MYO1B_HUMAN Isoform 2 of Unconventional myosin-Ib OS=Homo sapiens OX=9606 GN=MYO1B;sp|O43795|MYO1B_HUMAN Unconventional myosin-Ib OS=Homo sapiens OX=9606	-1.06943	0.959829	Not Sig.	0	myosin complex [GO:0016459]; plasma membrane [GO:0005886]	actin binding [GO:0003779]; ATP binding [GO:0005524]; motor activity [GO:0003774]	13	4	5	11	12	7	3	14	5	5396800	151010	154820	651770	862740	314330	80502	3979800	138000	16.3	5.6	6	14.2	14.1	8.9	3.1	17.3	6.4
F5H6E2	MYO1C	Unconventional myosin-Ic	118.99	tr|F5H6E2|F5H6E2_HUMAN Unconventional myosin-Ic OS=Homo sapiens OX=9606 GN=MYO1C PE=1 SV=1;sp|O00159-2|MYO1C_HUMAN Isoform 2 of Unconventional myosin-Ic OS=Homo sapiens OX=9606 GN=MYO1C;sp|O00159-3|MYO1C_HUMAN Isoform 3 of Unconventional myosin-Ic OS=Homo	-0.680656	0.959829	Not Sig.	0	myosin complex [GO:0016459]; nuclear body [GO:0016604]; plasma membrane [GO:0005886]	actin binding [GO:0003779]; ATP binding [GO:0005524]; motor activity [GO:0003774]	8	3	2	3	4	1	2	8	3	1557700	113320	78702	131230	320590	17996	47768	1073500	164540	10.6	4.6	2.4	4.5	6.1	1	2.6	10.4	4.2
J3QRN6	MYO1D	Unconventional myosin-Id	111.29	tr|J3QRN6|J3QRN6_HUMAN Unconventional myosin-Id OS=Homo sapiens OX=9606 GN=MYO1D PE=1 SV=1;sp|O94832|MYO1D_HUMAN Unconventional myosin-Id OS=Homo sapiens OX=9606 GN=MYO1D PE=1 SV=2;tr|K7EIG7|K7EIG7_HUMAN Unconventional myosin-Id OS=Homo sapiens OX=9606 GN=	-1.13938	0.959829	Not Sig.	0	myosin complex [GO:0016459]	actin binding [GO:0003779]; ATP binding [GO:0005524]; motor activity [GO:0003774]	2	1	1	2	5	2	1	5	2	526500	27102	15868	75148	265670	49717	15123	968740	81102	4	2.9	2.9	1.9	7.4	2.3	2.9	7.4	4.3
F8VZJ2	NACA	Nascent polypeptide-associated complex subunit alpha;Nascent polypeptide-associated complex subunit alpha, muscle-specific form	15.016	tr|F8VZJ2|F8VZJ2_HUMAN Nascent polypeptide-associated complex subunit alpha OS=Homo sapiens OX=9606 GN=NACA PE=1 SV=1;tr|F8W0W4|F8W0W4_HUMAN Nascent polypeptide-associated complex subunit alpha (Fragment) OS=Homo sapiens OX=9606 GN=NACA PE=1 SV=1;tr|H0YHX9	-0.729043	0.959829	Not Sig.	0	nascent polypeptide-associated complex [GO:0005854]	0	3	2	3	3	3	3	3	2	3	457660	262640	442150	499330	613400	503310	502830	588510	540460	30.9	21.3	30.9	30.9	30.9	30.9	30.9	21.3	30.9
Q8NEY1-2	NAV1	Neuron navigator 1	201.51	sp|Q8NEY1-2|NAV1_HUMAN Isoform 2 of Neuron navigator 1 OS=Homo sapiens OX=9606 GN=NAV1;sp|Q8NEY1-3|NAV1_HUMAN Isoform 3 of Neuron navigator 1 OS=Homo sapiens OX=9606 GN=NAV1;sp|Q8NEY1|NAV1_HUMAN Neuron navigator 1 OS=Homo sapiens OX=9606 GN=NAV1 PE=1 SV=2;	-0.940961	0.959829	Not Sig.	microtubule bundle formation [GO:0001578]; nervous system development [GO:0007399]; neuron migration [GO:0001764]	axon initial segment [GO:0043194]; cytoplasm [GO:0005737]; microtubule [GO:0005874]; microtubule cytoskeleton [GO:0015630]	0	9	12	11	1	1	1	1	0	1	1198000	1493500	1724000	33543	35330	7505.4	22561	0	44411	8.1	10.4	9	0.8	0.8	0.9	0.8	0	0.5
Q09161	NCBP1	Nuclear cap-binding protein subunit 1	91.838	sp|Q09161|NCBP1_HUMAN Nuclear cap-binding protein subunit 1 OS=Homo sapiens OX=9606 GN=NCBP1 PE=1 SV=1	0.680596	0.959829	Not Sig.	7-methylguanosine mRNA capping [GO:0006370]; fibroblast growth factor receptor signaling pathway [GO:0008543]; gene silencing by RNA [GO:0031047]; histone mRNA metabolic process [GO:0008334]; mRNA 3'-end processing [GO:0031124]; mRNA cis splicing, via spliceosome [GO:0045292]; mRNA export from nucleus [GO:0006406]; mRNA splicing, via spliceosome [GO:0000398]; nuclear export [GO:0051168]; nuclear-…	cytosol [GO:0005829]; mitochondrion [GO:0005739]; mRNA cap binding complex [GO:0005845]; nuclear cap binding complex [GO:0005846]; nucleoplasm [GO:0005654]; nucleus [GO:0005634]; ribonucleoprotein complex [GO:1990904]; RNA cap binding complex [GO:0034518]	mRNA binding [GO:0003729]; RNA 7-methylguanosine cap binding [GO:0000340]; RNA binding [GO:0003723]; RNA cap binding [GO:0000339]	8	1	3	1	2	1	1	6	0	3355600	26219	88058	58414	73959	64604	41444	1709100	0	13.8	1.4	5.3	1.4	2.5	1.3	1.4	11.4	0
P19338	NCL	Nucleolin	76.613	sp|P19338|NUCL_HUMAN Nucleolin OS=Homo sapiens OX=9606 GN=NCL PE=1 SV=3;tr|H7BY16|H7BY16_HUMAN Nucleolin (Fragment) OS=Homo sapiens OX=9606 GN=NCL PE=1 SV=8	0.237135	0.959829	Not Sig.	angiogenesis [GO:0001525]; cellular response to epidermal growth factor stimulus [GO:0071364]; cellular response to leukemia inhibitory factor [GO:1990830]; negative regulation of translation [GO:0017148]; positive regulation of mRNA splicing, via spliceosome [GO:0048026]; positive regulation of transcription by RNA polymerase II [GO:0045944]; positive regulation of transcription of nucleolar lar…	cell cortex [GO:0005938]; cytoplasmic ribonucleoprotein granule [GO:0036464]; extracellular exosome [GO:0070062]; membrane [GO:0016020]; nucleolus [GO:0005730]; nucleoplasm [GO:0005654]; nucleus [GO:0005634]; ribonucleoprotein complex [GO:1990904]; spliceosomal complex [GO:0005681]	DNA topoisomerase binding [GO:0044547]; identical protein binding [GO:0042802]; mRNA 5'-UTR binding [GO:0048027]; protein C-terminus binding [GO:0008022]; RNA binding [GO:0003723]; telomeric DNA binding [GO:0042162]	12	3	8	8	10	9	11	9	7	27200000	637960	1694700	1089100	2355800	1224800	2345200	14107000	2053500	20.6	6.1	12.4	11.8	13.9	12.8	19.9	17.5	13.2
Q9HCD5	NCOA5	Nuclear receptor coactivator 5	65.536	sp|Q9HCD5|NCOA5_HUMAN Nuclear receptor coactivator 5 OS=Homo sapiens OX=9606 GN=NCOA5 PE=1 SV=2	0.660423	0.959829	Not Sig.	glucose homeostasis [GO:0042593]; negative regulation of insulin receptor signaling pathway [GO:0046627]	actin cytoskeleton [GO:0015629]; extracellular space [GO:0005615]; nucleoplasm [GO:0005654]	chromatin binding [GO:0003682]; RNA binding [GO:0003723]	10	2	4	1	3	5	0	9	2	7399000	57792	188200	12255	109510	105940	0	4835400	49550	24.5	4.8	8.5	1.4	10.7	13.1	0	24.2	7.9
Q9BTX1-6	NDC1	Nucleoporin NDC1	63.157	sp|Q9BTX1-6|NDC1_HUMAN Isoform 6 of Nucleoporin NDC1 OS=Homo sapiens OX=9606 GN=NDC1;sp|Q9BTX1-5|NDC1_HUMAN Isoform 5 of Nucleoporin NDC1 OS=Homo sapiens OX=9606 GN=NDC1;sp|Q9BTX1-2|NDC1_HUMAN Isoform 2 of Nucleoporin NDC1 OS=Homo sapiens OX=9606 GN=NDC1;s	0.845299	0.959829	Not Sig.	intracellular transport of virus [GO:0075733]; mRNA export from nucleus [GO:0006406]; nuclear pore complex assembly [GO:0051292]; nuclear pore distribution [GO:0031081]; nuclear pore organization [GO:0006999]; protein sumoylation [GO:0016925]; protein transport [GO:0015031]; regulation of cellular response to heat [GO:1900034]; regulation of gene silencing by miRNA [GO:0060964]; regulation of gly…	actin cytoskeleton [GO:0015629]; cytoplasm [GO:0005737]; host cell [GO:0043657]; integral component of membrane [GO:0016021]; membrane [GO:0016020]; nuclear envelope [GO:0005635]; nuclear membrane [GO:0031965]; nuclear pore [GO:0005643]; nuclear pore transmembrane ring [GO:0070762]; plasma membrane [GO:0005886]	structural constituent of nuclear pore [GO:0017056]	6	0	0	0	0	0	3	5	1	1007300	0	0	0	0	0	58723	789230	120340	13.8	0	0	0	0	0	8.2	11.4	3.8
P07196	NEFL	Neurofilament light polypeptide	61.516	sp|P07196|NFL_HUMAN Neurofilament light polypeptide OS=Homo sapiens OX=9606 GN=NEFL PE=1 SV=3;tr|A0A0S2Z436|A0A0S2Z436_HUMAN Neurofilament light polypeptide isoform 1 (Fragment) OS=Homo sapiens OX=9606 GN=NEFL PE=1 SV=1;tr|A0A087X0W2|A0A087X0W2_HUMAN Neuro	-0.910223	0.959829	Not Sig.	anterograde axonal transport [GO:0008089]; axonal transport of mitochondrion [GO:0019896]; cerebral cortex development [GO:0021987]; hippocampus development [GO:0021766]; intermediate filament organization [GO:0045109]; intermediate filament polymerization or depolymerization [GO:0045105]; locomotion [GO:0040011]; MAPK cascade [GO:0000165]; microtubule cytoskeleton organization [GO:0000226]; nega…	axon [GO:0030424]; axon cytoplasm [GO:1904115]; cholinergic synapse [GO:0098981]; cytoplasm [GO:0005737]; cytosol [GO:0005829]; growth cone [GO:0030426]; neurofilament [GO:0005883]; neuromuscular junction [GO:0031594]; postsynaptic intermediate filament cytoskeleton [GO:0099160]; presynaptic intermediate filament cytoskeleton [GO:0099182]; Schaffer collateral - CA1 synapse [GO:0098685]	identical protein binding [GO:0042802]; phospholipase binding [GO:0043274]; protein-containing complex binding [GO:0044877]; protein C-terminus binding [GO:0008022]; protein domain specific binding [GO:0019904]; protein-macromolecule adaptor activity [GO:0030674]; structural constituent of cytoskeleton [GO:0005200]; structural constituent of postsynaptic intermediate filament cytoskeleton [GO:009…	5	0	0	2	2	1	0	2	0	738890	0	0	29207	37147	12817	0	239640	0	13.3	1.7	1.7	7	6.1	4.8	1.7	6.6	1.7
Q96PY6-5	NEK1	Serine/threonine-protein kinase Nek1	60.249	sp|Q96PY6-5|NEK1_HUMAN Isoform 5 of Serine/threonine-protein kinase Nek1 OS=Homo sapiens OX=9606 GN=NEK1;sp|Q96PY6-4|NEK1_HUMAN Isoform 4 of Serine/threonine-protein kinase Nek1 OS=Homo sapiens OX=9606 GN=NEK1;sp|Q96PY6-2|NEK1_HUMAN Isoform 2 of Serine/thr	-0.977	0.959829	Not Sig.				0	3	2	3	3	3	2	0	3	0	186110	149500	182880	216690	188340	134140	0	205710	0	7.8	5.9	7.8	7.8	7.8	5.9	0	7.8
Q8NEJ9-2	NGDN	Neuroguidin	35.25	sp|Q8NEJ9-2|NGDN_HUMAN Isoform 2 of Neuroguidin OS=Homo sapiens OX=9606 GN=NGDN;sp|Q8NEJ9|NGDN_HUMAN Neuroguidin OS=Homo sapiens OX=9606 GN=NGDN PE=1 SV=1;tr|H0YJ17|H0YJ17_HUMAN Neuroguidin (Fragment) OS=Homo sapiens OX=9606 GN=NGDN PE=1 SV=1	1.05026	0.959829	Not Sig.	maturation of SSU-rRNA from tricistronic rRNA transcript (SSU-rRNA, 5.8S rRNA, LSU-rRNA) [GO:0000462]; regulation of translation [GO:0006417]	axon [GO:0030424]; chromosome, centromeric region [GO:0000775]; dendrite [GO:0030425]; filopodium [GO:0030175]; mitochondrion [GO:0005739]; nucleolus [GO:0005730]; nucleoplasm [GO:0005654]; small-subunit processome [GO:0032040]	RNA binding [GO:0003723]	7	0	2	0	1	1	0	2	0	3207700	0	72672	0	54585	16791	0	888550	0	30.2	0	8	0	3.5	4.5	0	8	0
D6RC52	NHP2	H/ACA ribonucleoprotein complex subunit 2	15.017	tr|D6RC52|D6RC52_HUMAN H/ACA ribonucleoprotein complex subunit 2 (Fragment) OS=Homo sapiens OX=9606 GN=NHP2 PE=1 SV=1;tr|D6RCB9|D6RCB9_HUMAN H/ACA ribonucleoprotein complex subunit 2 (Fragment) OS=Homo sapiens OX=9606 GN=NHP2 PE=1 SV=1;sp|Q9NX24|NHP2_HUMAN	1.65309	0.959829	Not Sig.				5	2	3	0	3	1	1	4	3	7309100	257140	289450	0	422030	15570	18505	5182200	331410	55.3	33.3	47.7	0	34.8	12.9	14.4	55.3	36.4
Q9BYG3	NIFK	MKI67 FHA domain-interacting nucleolar phosphoprotein	34.222	sp|Q9BYG3|MK67I_HUMAN MKI67 FHA domain-interacting nucleolar phosphoprotein OS=Homo sapiens OX=9606 GN=NIFK PE=1 SV=1;tr|C9J808|C9J808_HUMAN MKI67 FHA domain-interacting nucleolar phosphoprotein (Fragment) OS=Homo sapiens OX=9606 GN=NIFK PE=1 SV=8;tr|C9J6C	0.741598	0.959829	Not Sig.	maturation of LSU-rRNA from tricistronic rRNA transcript (SSU-rRNA, 5.8S rRNA, LSU-rRNA) [GO:0000463]; protein-containing complex assembly [GO:0065003]; rRNA metabolic process [GO:0016072]; rRNA transcription [GO:0009303]	condensed nuclear chromosome [GO:0000794]; cytoplasm [GO:0005737]; nucleolus [GO:0005730]; nucleoplasm [GO:0005654]	RNA binding [GO:0003723]	8	1	7	0	5	2	0	7	4	9665300	68029	283560	0	286780	55711	0	5092300	250390	39.2	4.4	35.8	0	29.4	10.9	0	35.8	24.6
Q8N5F7	NKAP	NF-kappa-B-activating protein;NKAP-like protein	47.138	sp|Q8N5F7|NKAP_HUMAN NF-kappa-B-activating protein OS=Homo sapiens OX=9606 GN=NKAP PE=1 SV=1;sp|Q5M9Q1|NKAPL_HUMAN NKAP-like protein OS=Homo sapiens OX=9606 GN=NKAPL PE=2 SV=3	-0.525854	0.959829	Not Sig.	granulocyte differentiation [GO:0030851]; hematopoietic stem cell proliferation [GO:0071425]; negative regulation of transcription, DNA-templated [GO:0045892]; negative regulation of transcription by RNA polymerase II [GO:0000122]; Notch signaling pathway [GO:0007219]; positive regulation of alpha-beta T cell differentiation [GO:0046638]; stem cell population maintenance [GO:0019827]; T cell diff…	cytosol [GO:0005829]; nucleoplasm [GO:0005654]	chromatin binding [GO:0003682]; chromatin DNA binding [GO:0031490]; RNA binding [GO:0003723]	4	2	3	4	4	3	4	4	4	2464500	385530	1039500	935790	1099800	834500	923130	3213700	1055400	8.7	5.8	8.2	8.7	8.7	8.2	8.7	8.7	8.7
O15226	NKRF	NF-kappa-B-repressing factor	77.672	sp|O15226|NKRF_HUMAN NF-kappa-B-repressing factor OS=Homo sapiens OX=9606 GN=NKRF PE=1 SV=2;sp|O15226-2|NKRF_HUMAN Isoform 2 of NF-kappa-B-repressing factor OS=Homo sapiens OX=9606 GN=NKRF	1.11361	0.959829	Not Sig.	negative regulation of transcription, DNA-templated [GO:0045892]; positive regulation of transcription by RNA polymerase II [GO:0045944]	nucleolus [GO:0005730]; nucleoplasm [GO:0005654]; nucleus [GO:0005634]	DNA-binding transcription activator activity, RNA polymerase II-specific [GO:0001228]; RNA binding [GO:0003723]; RNA polymerase II cis-regulatory region sequence-specific DNA binding [GO:0000978]	13	0	1	1	2	0	0	11	2	3703700	0	31069	15362	38620	0	0	2556000	51290	23.8	0	1.6	1.9	4.6	0	0	21.2	3.9
Q8WTT2	NOC3L	Nucleolar complex protein 3 homolog	92.547	sp|Q8WTT2|NOC3L_HUMAN Nucleolar complex protein 3 homolog OS=Homo sapiens OX=9606 GN=NOC3L PE=1 SV=1	1.29894	0.959829	Not Sig.	fat cell differentiation [GO:0045444]	mitochondrion [GO:0005739]; nuclear speck [GO:0016607]; nucleolus [GO:0005730]; nucleoplasm [GO:0005654]; nucleus [GO:0005634]	chromatin binding [GO:0003682]; RNA binding [GO:0003723]	11	1	3	0	5	2	2	9	2	9484700	36617	225160	0	331360	41993	42353	6787500	90728	18.2	1.9	6.4	0	8	2.9	4.8	15.5	4.1
Q9BVI4	NOC4L	Nucleolar complex protein 4 homolog	58.467	sp|Q9BVI4|NOC4L_HUMAN Nucleolar complex protein 4 homolog OS=Homo sapiens OX=9606 GN=NOC4L PE=1 SV=1	0.886382	0.959829	Not Sig.	rRNA processing [GO:0006364]	integral component of membrane [GO:0016021]; Noc4p-Nop14p complex [GO:0030692]; nuclear membrane [GO:0031965]; nucleolus [GO:0005730]; nucleoplasm [GO:0005654]; small-subunit processome [GO:0032040]	RNA binding [GO:0003723]	9	1	3	1	3	3	1	8	3	6085700	48646	81805	22300	108390	60874	24482	3114000	130150	22.9	4.1	9.1	4.1	10.5	8.5	2.3	20.5	10.9
Q9H8H0	NOL11	Nucleolar protein 11	81.123	sp|Q9H8H0|NOL11_HUMAN Nucleolar protein 11 OS=Homo sapiens OX=9606 GN=NOL11 PE=1 SV=1	0.87769	0.959829	Not Sig.	maturation of SSU-rRNA [GO:0030490]; positive regulation of transcription of nucleolar large rRNA by RNA polymerase I [GO:1901838]; rRNA processing [GO:0006364]	nucleolus [GO:0005730]; nucleoplasm [GO:0005654]; t-UTP complex [GO:0034455]	RNA binding [GO:0003723]	11	2	5	1	4	1	1	8	2	7896500	59598	340060	15769	206620	27346	28312	2747500	61333	22.7	3.6	12.2	1.1	6.5	1.1	1.5	15.7	3.1
Q9H6R4-4	NOL6	Nucleolar protein 6	127.32	sp|Q9H6R4-4|NOL6_HUMAN Isoform 4 of Nucleolar protein 6 OS=Homo sapiens OX=9606 GN=NOL6;sp|Q9H6R4|NOL6_HUMAN Nucleolar protein 6 OS=Homo sapiens OX=9606 GN=NOL6 PE=1 SV=2;tr|A0A0A0MRW6|A0A0A0MRW6_HUMAN Nucleolar protein 6 OS=Homo sapiens OX=9606 GN=NOL6 PE	0.617589	0.959829	Not Sig.	rRNA processing [GO:0006364]; tRNA export from nucleus [GO:0006409]	condensed nuclear chromosome [GO:0000794]; CURI complex [GO:0032545]; mitochondrion [GO:0005739]; nucleolus [GO:0005730]; nucleoplasm [GO:0005654]; small-subunit processome [GO:0032040]; UTP-C complex [GO:0034456]	RNA binding [GO:0003723]	12	1	1	2	4	2	1	9	2	4535300	44162	34777	24670	142930	35616	19463	2708900	92043	15	1.1	1.2	2.6	5.7	2.6	1.3	11	2
Q14978-3	NOLC1	Nucleolar and coiled-body phosphoprotein 1	73.744	sp|Q14978-3|NOLC1_HUMAN Isoform 3 of Nucleolar and coiled-body phosphoprotein 1 OS=Homo sapiens OX=9606 GN=NOLC1	1.47935	0.959829	Not Sig.	box H/ACA snoRNA metabolic process [GO:0033979]; mitotic cell cycle [GO:0000278]; neural crest cell development [GO:0014032]; neural crest formation [GO:0014029]; nucleolus organization [GO:0007000]; positive regulation of cell population proliferation [GO:0008284]; positive regulation of transcription, DNA-templated [GO:0045893]; regulation of protein import into nucleus [GO:0042306]; regulation…	box C/D snoRNP complex [GO:0031428]; box H/ACA snoRNP complex [GO:0031429]; Cajal body [GO:0015030]; cytoplasm [GO:0005737]; fibrillar center [GO:0001650]; nucleolus [GO:0005730]; nucleoplasm [GO:0005654]	ATP binding [GO:0005524]; box C/D snoRNA binding [GO:0034512]; box C/D snoRNP complex binding [GO:0062064]; box H/ACA snoRNA binding [GO:0034513]; box H/ACA snoRNP complex binding [GO:0062065]; DNA binding [GO:0003677]; DNA-binding transcription factor activity [GO:0003700]; GTP binding [GO:0005525]; nuclear localization sequence binding [GO:0008139]; protein domain specific binding [GO:0019904];…	1	0	0	0	0	0	0	1	0	10289000	52192	313970	38497000	208370	80343	49740000	7343200	44700	11.1	2.1	5.3	2.7	2.7	1.4	1.3	11.1	2.1
Q15233	NONO	Non-POU domain-containing octamer-binding protein	54.231	sp|Q15233|NONO_HUMAN Non-POU domain-containing octamer-binding protein OS=Homo sapiens OX=9606 GN=NONO PE=1 SV=4;sp|Q15233-2|NONO_HUMAN Isoform 2 of Non-POU domain-containing octamer-binding protein OS=Homo sapiens OX=9606 GN=NONO	-0.232331	0.959829	Not Sig.	activation of innate immune response [GO:0002218]; circadian rhythm [GO:0007623]; DNA recombination [GO:0006310]; DNA repair [GO:0006281]; innate immune response [GO:0045087]; mRNA processing [GO:0006397]; mRNA splicing, via spliceosome [GO:0000398]; negative regulation of oxidative stress-induced neuron intrinsic apoptotic signaling pathway [GO:1903377]; negative regulation of transcription, DNA…	fibrillar center [GO:0001650]; membrane [GO:0016020]; nuclear matrix [GO:0016363]; nuclear speck [GO:0016607]; nucleoplasm [GO:0005654]; nucleus [GO:0005634]; paraspeckles [GO:0042382]; RNA polymerase II transcription regulator complex [GO:0090575]	chromatin binding [GO:0003682]; E-box binding [GO:0070888]; identical protein binding [GO:0042802]; nucleic acid binding [GO:0003676]; RNA binding [GO:0003723]; RNA polymerase II cis-regulatory region sequence-specific DNA binding [GO:0000978]; transcription regulatory region sequence-specific DNA binding [GO:0000976]	13	10	10	10	10	10	10	14	9	49558000	3136300	3357100	2314700	3920600	2948300	2027400	27231000	2875600	45.9	39.5	32.5	36.9	39.5	39.9	38.4	47.6	31.4
E9PFK5	NOP14	Nucleolar protein 14	88.865	tr|E9PFK5|E9PFK5_HUMAN Nucleolar protein 14 OS=Homo sapiens OX=9606 GN=NOP14 PE=1 SV=1;sp|P78316-2|NOP14_HUMAN Isoform 2 of Nucleolar protein 14 OS=Homo sapiens OX=9606 GN=NOP14;sp|P78316|NOP14_HUMAN Nucleolar protein 14 OS=Homo sapiens OX=9606 GN=NOP14 PE	-0.873923	0.959829	Not Sig.	0	nucleolus [GO:0005730]; nucleoplasm [GO:0005654]; small-subunit processome [GO:0032040]	0	8	0	1	0	4	2	0	7	0	2853500	0	19146	0	123690	51329	0	1967000	0	12.4	0	1.3	0	6.3	3.6	0	10.5	0
Q9Y3C1	NOP16	Nucleolar protein 16	21.188	sp|Q9Y3C1|NOP16_HUMAN Nucleolar protein 16 OS=Homo sapiens OX=9606 GN=NOP16 PE=1 SV=2;tr|D6RIC3|D6RIC3_HUMAN Nucleolar protein 16 OS=Homo sapiens OX=9606 GN=NOP16 PE=1 SV=1;tr|A0A0C4DGU5|A0A0C4DGU5_HUMAN Nucleolar protein 16 OS=Homo sapiens OX=9606 GN=NOP1	0.29128	0.959829	Not Sig.	ribosomal large subunit biogenesis [GO:0042273]	intracellular membrane-bounded organelle [GO:0043231]; nucleolus [GO:0005730]; nucleoplasm [GO:0005654]	RNA binding [GO:0003723]	4	1	2	0	2	1	1	2	1	1529400	63793	62165	0	48996	23605	34836	400340	15871	26.4	8.4	16.3	0	11.8	7.9	8.4	11.8	3.9
P46087	NOP2	Probable 28S rRNA (cytosine(4447)-C(5))-methyltransferase	89.301	sp|P46087|NOP2_HUMAN Probable 28S rRNA (cytosine(4447)-C(5))-methyltransferase OS=Homo sapiens OX=9606 GN=NOP2 PE=1 SV=2;sp|P46087-4|NOP2_HUMAN Isoform 4 of Probable 28S rRNA (cytosine(4447)-C(5))-methyltransferase OS=Homo sapiens OX=9606 GN=NOP2;sp|P46087	0.812126	0.959829	Not Sig.	maturation of LSU-rRNA [GO:0000470]; positive regulation of cell population proliferation [GO:0008284]; regulation of signal transduction by p53 class mediator [GO:1901796]; regulation of transcription by RNA polymerase II [GO:0006357]; ribosomal large subunit assembly [GO:0000027]; RNA methylation [GO:0001510]; rRNA base methylation [GO:0070475]	nucleolus [GO:0005730]; nucleoplasm [GO:0005654]	RNA binding [GO:0003723]; rRNA (cytosine-C5-)-methyltransferase activity [GO:0009383]	19	4	12	1	15	9	3	19	6	21818000	209780	725540	15821	1093200	265290	61526	16260000	410510	34.2	9	19	1.7	23.5	16	4.4	33.9	11.1
O00567	NOP56	Nucleolar protein 56	66.049	sp|O00567|NOP56_HUMAN Nucleolar protein 56 OS=Homo sapiens OX=9606 GN=NOP56 PE=1 SV=4	1.56447	0.959829	Not Sig.	rRNA processing [GO:0006364]	box C/D snoRNP complex [GO:0031428]; cytoplasm [GO:0005737]; fibrillar center [GO:0001650]; membrane [GO:0016020]; nucleolus [GO:0005730]; nucleoplasm [GO:0005654]; pre-snoRNP complex [GO:0070761]; small nucleolar ribonucleoprotein complex [GO:0005732]; small-subunit processome [GO:0032040]	cadherin binding [GO:0045296]; histone methyltransferase binding [GO:1990226]; RNA binding [GO:0003723]; snoRNA binding [GO:0030515]	21	7	13	5	13	9	5	22	10	38559000	901000	1739500	104950	1645500	472030	251100	32217000	1725600	51	20	34.7	12.6	32.7	22.4	13.3	51.2	25.6
Q9Y2X3	NOP58	Nucleolar protein 58	59.578	sp|Q9Y2X3|NOP58_HUMAN Nucleolar protein 58 OS=Homo sapiens OX=9606 GN=NOP58 PE=1 SV=1	1.87113	0.959829	Not Sig.	rRNA processing [GO:0006364]; snoRNA localization [GO:0048254]	box C/D snoRNP complex [GO:0031428]; Cajal body [GO:0015030]; cytosol [GO:0005829]; fibrillar center [GO:0001650]; membrane [GO:0016020]; nucleolus [GO:0005730]; nucleoplasm [GO:0005654]; pre-snoRNP complex [GO:0070761]; small nucleolar ribonucleoprotein complex [GO:0005732]; small-subunit processome [GO:0032040]	ATPase binding [GO:0051117]; RNA binding [GO:0003723]; snoRNA binding [GO:0030515]; TFIID-class transcription factor complex binding [GO:0001094]	16	3	10	1	12	5	4	16	11	33398000	235830	913320	43232	1411400	194170	89609	22472000	1240900	43.1	9.5	27.4	2.6	32.3	13.2	11	43.1	31.2
P06748-2	NPM1	Nucleophosmin	29.464	sp|P06748-2|NPM_HUMAN Isoform 2 of Nucleophosmin OS=Homo sapiens OX=9606 GN=NPM1;sp|P06748|NPM_HUMAN Nucleophosmin OS=Homo sapiens OX=9606 GN=NPM1 PE=1 SV=2;sp|P06748-3|NPM_HUMAN Isoform 3 of Nucleophosmin OS=Homo sapiens OX=9606 GN=NPM1	0.788102	0.959829	Not Sig.	cell aging [GO:0007569]; cellular response to UV [GO:0034644]; CENP-A containing nucleosome assembly [GO:0034080]; centrosome cycle [GO:0007098]; chromatin remodeling [GO:0006338]; DNA repair [GO:0006281]; intracellular protein transport [GO:0006886]; negative regulation of apoptotic process [GO:0043066]; negative regulation of cell population proliferation [GO:0008285]; negative regulation of ce…	centrosome [GO:0005813]; cytoplasm [GO:0005737]; cytosol [GO:0005829]; focal adhesion [GO:0005925]; membrane [GO:0016020]; nucleolus [GO:0005730]; nucleoplasm [GO:0005654]; nucleus [GO:0005634]; protein-containing complex [GO:0032991]; protein-DNA complex [GO:0032993]; ribonucleoprotein complex [GO:1990904]; spindle pole centrosome [GO:0031616]	activating transcription factor binding [GO:0033613]; chromatin binding [GO:0003682]; core promoter sequence-specific DNA binding [GO:0001046]; histone binding [GO:0042393]; NF-kappaB binding [GO:0051059]; protein homodimerization activity [GO:0042803]; protein kinase binding [GO:0019901]; protein kinase inhibitor activity [GO:0004860]; ribosomal large subunit binding [GO:0043023]; ribosomal smal…	7	5	7	6	5	5	7	9	7	108930000	3490500	5367600	957640	4020100	2397600	2462500	51518000	6006200	37.7	32.8	41.1	37.7	28.7	32.8	41.1	41.1	35.8
O95478	NSA2	Ribosome biogenesis protein NSA2 homolog	30.065	sp|O95478|NSA2_HUMAN Ribosome biogenesis protein NSA2 homolog OS=Homo sapiens OX=9606 GN=NSA2 PE=1 SV=1	0.804168	0.959829	Not Sig.	maturation of 5.8S rRNA [GO:0000460]; maturation of LSU-rRNA [GO:0000470]	nucleolus [GO:0005730]; preribosome, large subunit precursor [GO:0030687]	RNA binding [GO:0003723]	7	2	3	1	2	1	0	6	1	3654300	73932	104960	27077	60239	26371	0	2012800	60425	37.3	15	18.1	5	10.8	5	0	23.1	5
Q5TDF0	NTPCR	Cancer-related nucleoside-triphosphatase	25.072	tr|Q5TDF0|Q5TDF0_HUMAN Cancer-related nucleoside-triphosphatase OS=Homo sapiens OX=9606 GN=NTPCR PE=1 SV=1;sp|Q9BSD7|NTPCR_HUMAN Cancer-related nucleoside-triphosphatase OS=Homo sapiens OX=9606 GN=NTPCR PE=1 SV=1	-1.1053	0.959829	Not Sig.	0	0	nucleotide phosphatase activity, acting on free nucleotides [GO:0098519]	4	2	2	3	2	3	3	3	1	1618100	123210	176350	204690	128240	196340	339430	982970	200840	28.5	15.4	14.5	23.2	16.7	23.2	21.9	21.9	6.6
K7ENA3	NUDT16L1	Protein syndesmos	18.944	tr|K7ENA3|K7ENA3_HUMAN Tudor-interacting repair regulator protein OS=Homo sapiens OX=9606 GN=NUDT16L1 PE=1 SV=1;sp|Q9BRJ7|TIRR_HUMAN Tudor-interacting repair regulator protein OS=Homo sapiens OX=9606 GN=NUDT16L1 PE=1 SV=1;tr|W4VSQ8|W4VSQ8_HUMAN Nudix (Nucl	-0.510678	0.959829	Not Sig.	0	0	hydrolase activity [GO:0016787]	3	2	3	3	1	2	4	3	1	699450	140490	198470	130370	103110	126400	169210	486900	86469	17.5	14.6	19.9	17.5	6.4	11.7	25.7	19.9	6.4
O43809	NUDT21	Cleavage and polyadenylation specificity factor subunit 5	26.227	sp|O43809|CPSF5_HUMAN Cleavage and polyadenylation specificity factor subunit 5 OS=Homo sapiens OX=9606 GN=NUDT21 PE=1 SV=1;tr|H3BND3|H3BND3_HUMAN Cleavage and polyadenylation-specificity factor subunit 5 (Fragment) OS=Homo sapiens OX=9606 GN=NUDT21 PE=1 S	-1.08439	0.959829	Not Sig.	cell differentiation [GO:0030154]; messenger ribonucleoprotein complex assembly [GO:1990120]; mRNA 3'-end processing [GO:0031124]; mRNA alternative polyadenylation [GO:0110104]; mRNA polyadenylation [GO:0006378]; mRNA processing [GO:0006397]; mRNA splicing, via spliceosome [GO:0000398]; positive regulation of mRNA cleavage [GO:0031439]; positive regulation of mRNA polyadenylation [GO:1900365]; po…	centriolar satellite [GO:0034451]; centrosome [GO:0005813]; cytoplasm [GO:0005737]; mRNA cleavage and polyadenylation specificity factor complex [GO:0005847]; mRNA cleavage factor complex [GO:0005849]; nuclear body [GO:0016604]; nucleoplasm [GO:0005654]; nucleus [GO:0005634]; paraspeckles [GO:0042382]	AU-rich element binding [GO:0017091]; chromatin binding [GO:0003682]; histone deacetylase binding [GO:0042826]; hydrolase activity [GO:0016787]; identical protein binding [GO:0042802]; mRNA 3'-UTR AU-rich region binding [GO:0035925]; mRNA binding [GO:0003729]; protein homodimerization activity [GO:0042803]; RNA binding [GO:0003723]	4	4	4	3	3	1	0	3	1	1949400	337650	435620	69815	100250	38233	0	550520	46701	22	21.6	21.6	14.1	14.1	4	0	18.1	6.6
Q7Z417	NUFIP2	Nuclear fragile X mental retardation-interacting protein 2	76.12	sp|Q7Z417|NUFP2_HUMAN Nuclear fragile X mental retardation-interacting protein 2 OS=Homo sapiens OX=9606 GN=NUFIP2 PE=1 SV=1	-0.843099	0.959829	Not Sig.	0	cytoplasm [GO:0005737]; cytoplasmic stress granule [GO:0010494]; cytosol [GO:0005829]; membrane [GO:0016020]; nuclear body [GO:0016604]; nucleoplasm [GO:0005654]; nucleus [GO:0005634]; polysomal ribosome [GO:0042788]	RNA binding [GO:0003723]	6	2	3	5	5	4	3	7	1	1767700	77187	113590	419890	246590	97513	65555	2004600	53049	14.5	6.3	8.3	14.4	14	12.1	10.5	17.7	3.2
Q14980-2	NUMA1	Nuclear mitotic apparatus protein 1	236.51	sp|Q14980-2|NUMA1_HUMAN Isoform 2 of Nuclear mitotic apparatus protein 1 OS=Homo sapiens OX=9606 GN=NUMA1;tr|A0A087WY61|A0A087WY61_HUMAN Nuclear mitotic apparatus protein 1 OS=Homo sapiens OX=9606 GN=NUMA1 PE=1 SV=1;tr|H0YFY6|H0YFY6_HUMAN Nuclear mitotic a	1.16009	0.959829	Not Sig.	anastral spindle assembly [GO:0055048]; astral microtubule organization [GO:0030953]; cell division [GO:0051301]; chromosome segregation [GO:0007059]; establishment of mitotic spindle orientation [GO:0000132]; meiotic cell cycle [GO:0051321]; microtubule bundle formation [GO:0001578]; nucleus organization [GO:0006997]; positive regulation of BMP signaling pathway [GO:0030513]; positive regulation…	cell cortex [GO:0005938]; cell cortex region [GO:0099738]; centrosome [GO:0005813]; chromosome [GO:0005694]; cortical microtubule [GO:0055028]; cytoplasm [GO:0005737]; cytoplasmic microtubule bundle [GO:1905720]; cytosol [GO:0005829]; dendrite [GO:0030425]; extracellular exosome [GO:0070062]; extrinsic component of plasma membrane [GO:0019897]; Golgi membrane [GO:0000139]; lateral cell cortex [GO…	disordered domain specific binding [GO:0097718]; dynein complex binding [GO:0070840]; microtubule binding [GO:0008017]; microtubule minus-end binding [GO:0051011]; microtubule plus-end binding [GO:0051010]; phosphatidylinositol binding [GO:0035091]; protein-containing complex binding [GO:0044877]; protein C-terminus binding [GO:0008022]; protein domain specific binding [GO:0019904]; structural mo…	1	0	1	0	0	0	1	1	1	33383000	425880	784940	57353	830510	239700	55231	26254000	707760	36.8	4.8	13.4	2.7	14.9	7.6	1.7	34	12.2
P57740	NUP107	Nuclear pore complex protein Nup107	106.37	sp|P57740|NU107_HUMAN Nuclear pore complex protein Nup107 OS=Homo sapiens OX=9606 GN=NUP107 PE=1 SV=1;sp|P57740-2|NU107_HUMAN Isoform 2 of Nuclear pore complex protein Nup107 OS=Homo sapiens OX=9606 GN=NUP107;sp|P57740-3|NU107_HUMAN Isoform 3 of Nuclear po	1.82398	0.959829	Not Sig.	female gonad development [GO:0008585]; intracellular transport of virus [GO:0075733]; mRNA export from nucleus [GO:0006406]; nephron development [GO:0072006]; nuclear pore complex assembly [GO:0051292]; posttranscriptional tethering of RNA polymerase II gene DNA at nuclear periphery [GO:0000973]; protein import into nucleus [GO:0006606]; protein sumoylation [GO:0016925]; regulation of cellular re…	condensed chromosome kinetochore [GO:0000777]; cytosol [GO:0005829]; host cell [GO:0043657]; membrane [GO:0016020]; nuclear envelope [GO:0005635]; nuclear membrane [GO:0031965]; nuclear periphery [GO:0034399]; nuclear pore [GO:0005643]; nuclear pore outer ring [GO:0031080]	structural constituent of nuclear pore [GO:0017056]	17	0	3	0	6	2	2	12	5	7241100	0	102210	0	298750	55802	62785	4352100	275410	26.4	0	3.5	0	7.4	2.5	3.4	19.5	9.4
Q8WUM0	NUP133	Nuclear pore complex protein Nup133	128.98	sp|Q8WUM0|NU133_HUMAN Nuclear pore complex protein Nup133 OS=Homo sapiens OX=9606 GN=NUP133 PE=1 SV=2	1.59208	0.959829	Not Sig.	intracellular transport of virus [GO:0075733]; mRNA export from nucleus [GO:0006406]; nephron development [GO:0072006]; neural tube development [GO:0021915]; neurogenesis [GO:0022008]; nuclear pore distribution [GO:0031081]; nuclear pore organization [GO:0006999]; paraxial mesoderm development [GO:0048339]; protein import into nucleus [GO:0006606]; protein sumoylation [GO:0016925]; regulation of …	condensed chromosome kinetochore [GO:0000777]; cytosol [GO:0005829]; host cell [GO:0043657]; membrane [GO:0016020]; nuclear envelope [GO:0005635]; nuclear membrane [GO:0031965]; nuclear pore [GO:0005643]; nuclear pore outer ring [GO:0031080]	structural constituent of nuclear pore [GO:0017056]	20	3	7	1	10	2	4	18	7	8799200	127930	283660	14921	403850	124250	112810	5379400	351520	27.5	3.9	8.5	1	11.6	2.8	4.4	25.3	10.6
P49790-3	NUP153	Nuclear pore complex protein Nup153	157.34	sp|P49790-3|NU153_HUMAN Isoform 3 of Nuclear pore complex protein Nup153 OS=Homo sapiens OX=9606 GN=NUP153;sp|P49790|NU153_HUMAN Nuclear pore complex protein Nup153 OS=Homo sapiens OX=9606 GN=NUP153 PE=1 SV=2;sp|P49790-2|NU153_HUMAN Isoform 2 of Nuclear po	0.631063	0.959829	Not Sig.	intracellular transport of virus [GO:0075733]; mRNA export from nucleus [GO:0006406]; negative regulation of RNA export from nucleus [GO:0046832]; nuclear pore complex assembly [GO:0051292]; protein import into nucleus [GO:0006606]; protein sumoylation [GO:0016925]; regulation of cellular response to heat [GO:1900034]; regulation of gene silencing by miRNA [GO:0060964]; regulation of glycolytic p…	cytosol [GO:0005829]; host cell [GO:0043657]; membrane [GO:0016020]; nuclear inclusion body [GO:0042405]; nuclear membrane [GO:0031965]; nuclear periphery [GO:0034399]; nuclear pore [GO:0005643]; nuclear pore central transport channel [GO:0044613]; nuclear pore nuclear basket [GO:0044615]; nucleolus [GO:0005730]; nucleoplasm [GO:0005654]	DNA binding [GO:0003677]; identical protein binding [GO:0042802]; metal ion binding [GO:0046872]; nuclear localization sequence binding [GO:0008139]; protein-membrane adaptor activity [GO:0043495]; structural constituent of nuclear pore [GO:0017056]	18	1	6	1	9	3	2	19	5	5459200	22919	219090	25491	252800	54698	16632	5155200	95981	19.1	1.5	5.6	1.1	9.4	4.3	2.3	20.8	5.8
O75694	NUP155	Nuclear pore complex protein Nup155	155.2	sp|O75694|NU155_HUMAN Nuclear pore complex protein Nup155 OS=Homo sapiens OX=9606 GN=NUP155 PE=1 SV=1;tr|E9PF10|E9PF10_HUMAN Nuclear pore complex protein Nup155 OS=Homo sapiens OX=9606 GN=NUP155 PE=1 SV=1;sp|O75694-2|NU155_HUMAN Isoform 2 of Nuclear pore c	1.07985	0.959829	Not Sig.	atrial cardiac muscle cell action potential [GO:0086014]; intracellular transport of virus [GO:0075733]; mRNA export from nucleus [GO:0006406]; nuclear envelope organization [GO:0006998]; protein import into nucleus [GO:0006606]; protein localization to nuclear inner membrane [GO:0036228]; protein sumoylation [GO:0016925]; regulation of cellular response to heat [GO:1900034]; regulation of gene s…	host cell [GO:0043657]; membrane [GO:0016020]; nuclear envelope [GO:0005635]; nuclear membrane [GO:0031965]; nuclear pore inner ring [GO:0044611]	structural constituent of nuclear pore [GO:0017056]	13	0	6	2	7	2	3	15	5	3963800	0	162110	31435	181590	33271	69397	2782500	195310	15.5	0	6	1.9	7.5	3.2	2.1	17.8	4.9
Q12769	NUP160	Nuclear pore complex protein Nup160	162.12	sp|Q12769|NU160_HUMAN Nuclear pore complex protein Nup160 OS=Homo sapiens OX=9606 GN=NUP160 PE=1 SV=3;tr|G3V198|G3V198_HUMAN Nuclear pore complex protein Nup160 (Fragment) OS=Homo sapiens OX=9606 GN=NUP160 PE=1 SV=2;tr|E9PR16|E9PR16_HUMAN Nuclear pore comp	1.48237	0.959829	Not Sig.	intracellular transport of virus [GO:0075733]; mRNA export from nucleus [GO:0006406]; nephron development [GO:0072006]; protein sumoylation [GO:0016925]; regulation of cellular response to heat [GO:1900034]; regulation of gene silencing by miRNA [GO:0060964]; regulation of glycolytic process [GO:0006110]; tRNA export from nucleus [GO:0006409]; viral process [GO:0016032]; viral transcription [GO:0…	cytosol [GO:0005829]; host cell [GO:0043657]; nuclear envelope [GO:0005635]; nuclear pore [GO:0005643]; nuclear pore outer ring [GO:0031080]	structural constituent of nuclear pore [GO:0017056]	19	4	6	0	4	1	4	15	3	6235100	102420	148810	0	153570	27045	80297	3751100	134450	18.5	4.2	4.9	0	3.1	0.8	3.3	15.3	2.3
Q92621	NUP205	Nuclear pore complex protein Nup205	227.92	sp|Q92621|NU205_HUMAN Nuclear pore complex protein Nup205 OS=Homo sapiens OX=9606 GN=NUP205 PE=1 SV=3	1.12918	0.959829	Not Sig.	intracellular transport of virus [GO:0075733]; mRNA export from nucleus [GO:0006406]; nuclear pore complex assembly [GO:0051292]; nucleocytoplasmic transport [GO:0006913]; protein sumoylation [GO:0016925]; regulation of cellular response to heat [GO:1900034]; regulation of gene silencing by miRNA [GO:0060964]; regulation of glycolytic process [GO:0006110]; tRNA export from nucleus [GO:0006409]; v…	host cell [GO:0043657]; membrane [GO:0016020]; nuclear envelope [GO:0005635]; nuclear membrane [GO:0031965]; nuclear periphery [GO:0034399]; nuclear pore [GO:0005643]	structural constituent of nuclear pore [GO:0017056]	30	5	14	2	15	6	5	24	6	11772000	143020	500100	25620	648240	134360	105840	8108400	399990	21.2	3.7	9.6	1.1	9.3	3.6	3.2	16.5	3.4
P35658-2	NUP214	Nuclear pore complex protein Nup214	212.57	sp|P35658-2|NU214_HUMAN Isoform 2 of Nuclear pore complex protein Nup214 OS=Homo sapiens OX=9606 GN=NUP214;sp|P35658-4|NU214_HUMAN Isoform 4 of Nuclear pore complex protein Nup214 OS=Homo sapiens OX=9606 GN=NUP214;sp|P35658|NU214_HUMAN Nuclear pore complex	1.79513	0.959829	Not Sig.	intracellular transport of virus [GO:0075733]; mitotic cell cycle [GO:0000278]; mRNA export from nucleus [GO:0006406]; protein export from nucleus [GO:0006611]; protein import into nucleus [GO:0006606]; protein sumoylation [GO:0016925]; regulation of cell cycle [GO:0051726]; regulation of cellular response to heat [GO:1900034]; regulation of gene silencing by miRNA [GO:0060964]; regulation of gly…	cytoplasmic side of nuclear pore [GO:1990876]; cytosol [GO:0005829]; host cell [GO:0043657]; nuclear pore [GO:0005643]; nucleoplasm [GO:0005654]	nuclear export signal receptor activity [GO:0005049]; nuclear localization sequence binding [GO:0008139]; structural constituent of nuclear pore [GO:0017056]	13	1	4	0	2	3	2	15	4	3350600	14583	119620	0	64129	43394	31415	3147800	92940	11.4	0.6	2.4	0	1.4	2.3	2.1	13	3.1
Q8NFH3	NUP43	Nucleoporin Nup43	42.15	sp|Q8NFH3|NUP43_HUMAN Nucleoporin Nup43 OS=Homo sapiens OX=9606 GN=NUP43 PE=1 SV=1	1.9844	0.959829	Not Sig.	cell cycle [GO:0007049]; cell division [GO:0051301]; chromosome segregation [GO:0007059]; intracellular transport of virus [GO:0075733]; mRNA export from nucleus [GO:0006406]; protein sumoylation [GO:0016925]; regulation of cellular response to heat [GO:1900034]; regulation of gene silencing by miRNA [GO:0060964]; regulation of glycolytic process [GO:0006110]; tRNA export from nucleus [GO:0006409…	condensed chromosome kinetochore [GO:0000777]; cytosol [GO:0005829]; host cell [GO:0043657]; nuclear envelope [GO:0005635]; nuclear pore outer ring [GO:0031080]	0	4	1	2	1	1	1	1	4	2	2643400	42307	98676	15450	43910	17947	26631	1774200	108570	19.5	4.5	8.7	4.5	4.2	4.2	3.7	19.5	7.9
Q7Z3B4	NUP54	Nucleoporin p54	55.435	sp|Q7Z3B4|NUP54_HUMAN Nucleoporin p54 OS=Homo sapiens OX=9606 GN=NUP54 PE=1 SV=2;sp|Q7Z3B4-3|NUP54_HUMAN Isoform 3 of Nucleoporin p54 OS=Homo sapiens OX=9606 GN=NUP54;sp|Q7Z3B4-2|NUP54_HUMAN Isoform 2 of Nucleoporin p54 OS=Homo sapiens OX=9606 GN=NUP54	0.705509	0.959829	Not Sig.	intracellular transport of virus [GO:0075733]; mRNA export from nucleus [GO:0006406]; NLS-bearing protein import into nucleus [GO:0006607]; nuclear pore organization [GO:0006999]; protein localization to nuclear inner membrane [GO:0036228]; protein sumoylation [GO:0016925]; protein targeting [GO:0006605]; regulation of cellular response to heat [GO:1900034]; regulation of gene silencing by miRNA …	host cell [GO:0043657]; nuclear envelope [GO:0005635]; nuclear membrane [GO:0031965]; nuclear pore central transport channel [GO:0044613]	identical protein binding [GO:0042802]; protein-containing complex binding [GO:0044877]; structural constituent of nuclear pore [GO:0017056]	7	0	5	0	5	1	1	6	1	2472500	0	239580	0	132510	25906	26813	1560800	15888	17.9	0	12.8	0	13.2	3.4	1.8	15.4	2.6
P37198	NUP62	Nuclear pore glycoprotein p62	53.254	sp|P37198|NUP62_HUMAN Nuclear pore glycoprotein p62 OS=Homo sapiens OX=9606 GN=NUP62 PE=1 SV=3;tr|M0QXN5|M0QXN5_HUMAN Nuclear pore glycoprotein p62 OS=Homo sapiens OX=9606 GN=NUP62 PE=1 SV=1	0.808951	0.959829	Not Sig.	cell aging [GO:0007569]; cell death [GO:0008219]; cell surface receptor signaling pathway [GO:0007166]; centriole assembly [GO:0098534]; centrosome cycle [GO:0007098]; intracellular transport of virus [GO:0075733]; mitotic centrosome separation [GO:0007100]; mitotic metaphase plate congression [GO:0007080]; mRNA export from nucleus [GO:0006406]; negative regulation of apoptotic process [GO:004306…	annulate lamellae [GO:0005642]; centrosome [GO:0005813]; cytoplasm [GO:0005737]; Flemming body [GO:0090543]; host cell [GO:0043657]; mitotic spindle [GO:0072686]; nuclear envelope [GO:0005635]; nuclear membrane [GO:0031965]; nuclear pore [GO:0005643]; nuclear pore central transport channel [GO:0044613]; nucleoplasm [GO:0005654]; ribonucleoprotein complex [GO:1990904]; spindle pole [GO:0000922]	chromatin binding [GO:0003682]; Hsp70 protein binding [GO:0030544]; Hsp90 protein binding [GO:0051879]; kinesin binding [GO:0019894]; phospholipid binding [GO:0005543]; protein-containing complex binding [GO:0044877]; PTB domain binding [GO:0051425]; SH2 domain binding [GO:0042169]; signaling receptor complex adaptor activity [GO:0030159]; structural constituent of nuclear pore [GO:0017056]; ubiq…	7	2	3	0	2	2	3	7	3	3588200	182340	189990	0	121350	80795	89288	1941300	177480	20.9	6.7	11.3	0	8.6	6.7	11.3	19.5	11.3
Q9BW27-3	NUP85	Nuclear pore complex protein Nup85	69.799	sp|Q9BW27-3|NUP85_HUMAN Isoform 3 of Nuclear pore complex protein Nup85 OS=Homo sapiens OX=9606 GN=NUP85;sp|Q9BW27|NUP85_HUMAN Nuclear pore complex protein Nup85 OS=Homo sapiens OX=9606 GN=NUP85 PE=1 SV=1;tr|J3QL54|J3QL54_HUMAN Nuclear pore complex protein	1.85424	0.959829	Not Sig.	intracellular transport of virus [GO:0075733]; lamellipodium assembly [GO:0030032]; macrophage chemotaxis [GO:0048246]; mRNA export from nucleus [GO:0006406]; nephron development [GO:0072006]; positive regulation of transcription, DNA-templated [GO:0045893]; protein import into nucleus [GO:0006606]; protein sumoylation [GO:0016925]; regulation of cellular response to heat [GO:1900034]; regulation…	condensed chromosome kinetochore [GO:0000777]; cytosol [GO:0005829]; host cell [GO:0043657]; membrane [GO:0016020]; nuclear envelope [GO:0005635]; nuclear membrane [GO:0031965]; nuclear pore outer ring [GO:0031080]; nucleoplasm [GO:0005654]; spindle [GO:0005819]	structural constituent of nuclear pore [GO:0017056]	7	1	1	0	3	0	3	8	3	3163500	32466	20635	0	130230	0	93061	2633100	179160	15.4	1.6	2.5	0	7.2	0	7.2	18.5	7.5
Q8N1F7	NUP93	Nuclear pore complex protein Nup93	93.487	sp|Q8N1F7|NUP93_HUMAN Nuclear pore complex protein Nup93 OS=Homo sapiens OX=9606 GN=NUP93 PE=1 SV=2;tr|H3BVG0|H3BVG0_HUMAN Nuclear pore complex protein Nup93 OS=Homo sapiens OX=9606 GN=NUP93 PE=1 SV=1;sp|Q8N1F7-2|NUP93_HUMAN Isoform 2 of Nuclear pore compl	1.1484	0.959829	Not Sig.	intracellular transport of virus [GO:0075733]; mRNA export from nucleus [GO:0006406]; nuclear envelope organization [GO:0006998]; nuclear pore complex assembly [GO:0051292]; poly(A)+ mRNA export from nucleus [GO:0016973]; positive regulation of SMAD protein signal transduction [GO:0060391]; protein import into nucleus [GO:0006606]; protein sumoylation [GO:0016925]; regulation of cellular response…	host cell [GO:0043657]; membrane [GO:0016020]; nuclear envelope [GO:0005635]; nuclear membrane [GO:0031965]; nuclear periphery [GO:0034399]; nuclear pore [GO:0005643]	structural constituent of nuclear pore [GO:0017056]	27	3	7	4	12	7	4	22	6	13473000	123230	308190	64197	641210	161040	143500	7397000	434870	38.2	3.8	10.9	7.2	17.9	10.4	6.1	32	9.9
C9JYA1	NUPL2	Nucleoporin-like protein 2	46.4	tr|C9JYA1|C9JYA1_HUMAN Nucleoporin-like protein 2 (Fragment) OS=Homo sapiens OX=9606 GN=NUPL2 PE=1 SV=1;sp|O15504|NUPL2_HUMAN Nucleoporin-like protein 2 OS=Homo sapiens OX=9606 GN=NUPL2 PE=1 SV=1;tr|B4DT96|B4DT96_HUMAN Nucleoporin-like protein 2 OS=Homo sa	0.663508	0.959829	Not Sig.	0	cytosol [GO:0005829]; nucleoplasm [GO:0005654]	metal ion binding [GO:0046872]	4	0	3	0	1	0	0	3	1	910560	0	66787	0	16504	0	0	471160	18181	15.9	0	13.1	0	4.1	0	0	13.1	5.7
Q9BXS6-4	NUSAP1	Nucleolar and spindle-associated protein 1	47.569	sp|Q9BXS6-4|NUSAP_HUMAN Isoform 4 of Nucleolar and spindle-associated protein 1 OS=Homo sapiens OX=9606 GN=NUSAP1;sp|Q9BXS6-6|NUSAP_HUMAN Isoform 6 of Nucleolar and spindle-associated protein 1 OS=Homo sapiens OX=9606 GN=NUSAP1;sp|Q9BXS6-3|NUSAP_HUMAN Isof	-0.757089	0.959829	Not Sig.	establishment of mitotic spindle localization [GO:0040001]; mitotic chromosome condensation [GO:0007076]; mitotic cytokinesis [GO:0000281]; mitotic sister chromatid segregation [GO:0000070]; positive regulation of mitotic nuclear division [GO:0045840]	chromosome [GO:0005694]; cytoplasm [GO:0005737]; microtubule [GO:0005874]; mitotic spindle [GO:0072686]; nucleolus [GO:0005730]	DNA binding [GO:0003677]; microtubule binding [GO:0008017]; RNA binding [GO:0003723]	1	0	3	2	3	3	3	2	2	79299	0	157760	114810	167190	183040	136340	229000	101580	2.6	0	8.2	5.6	8.2	8.2	8.2	5.6	5.6
Q86U42-2	PABPN1	Polyadenylate-binding protein 2	31.496	sp|Q86U42-2|PABP2_HUMAN Isoform 2 of Polyadenylate-binding protein 2 OS=Homo sapiens OX=9606 GN=PABPN1;sp|Q86U42|PABP2_HUMAN Polyadenylate-binding protein 2 OS=Homo sapiens OX=9606 GN=PABPN1 PE=1 SV=3	1.06748	0.959829	Not Sig.	cellular response to lipopolysaccharide [GO:0071222]; MAPK cascade [GO:0000165]; modification by virus of host mRNA processing [GO:0046778]; mRNA 3'-end processing [GO:0031124]; mRNA splicing, via spliceosome [GO:0000398]; muscle contraction [GO:0006936]; poly(A)+ mRNA export from nucleus [GO:0016973]; positive regulation of polynucleotide adenylyltransferase activity [GO:1904247]; RNA processing…	cytoplasm [GO:0005737]; nuclear inclusion body [GO:0042405]; nuclear speck [GO:0016607]; nucleoplasm [GO:0005654]; nucleus [GO:0005634]; ribonucleoprotein complex [GO:1990904]	RNA binding [GO:0003723]; RNA polymerase binding [GO:0070063]	3	1	2	0	3	1	1	3	3	4498200	79008	219900	0	244860	97245	51636	2343700	210990	24.3	3.7	9.1	0	24.3	3.7	3.7	24.3	24.3
E9PBS1	PAICS	Multifunctional protein ADE2;Phosphoribosylaminoimidazole-succinocarboxamide synthase;Phosphoribosylaminoimidazole carboxylase	45.651	tr|E9PBS1|E9PBS1_HUMAN Multifunctional protein ADE2 (Fragment) OS=Homo sapiens OX=9606 GN=PAICS PE=1 SV=1;sp|P22234|PUR6_HUMAN Multifunctional protein ADE2 OS=Homo sapiens OX=9606 GN=PAICS PE=1 SV=3;sp|P22234-2|PUR6_HUMAN Isoform 2 of Multifunctional prote	-1.51745	0.959829	Not Sig.	'de novo' IMP biosynthetic process [GO:0006189]	0	phosphoribosylaminoimidazolesuccinocarboxamide synthase activity [GO:0004639]	4	1	3	5	4	4	4	5	1	624740	36850	157690	408950	211640	224160	322560	798150	81017	13.1	2.4	10.2	14	13.1	13.1	11.4	13.1	4.4
O95453-2	PARN	Poly(A)-specific ribonuclease PARN	66.574	sp|O95453-2|PARN_HUMAN Isoform 2 of Poly(A)-specific ribonuclease PARN OS=Homo sapiens OX=9606 GN=PARN;sp|O95453|PARN_HUMAN Poly(A)-specific ribonuclease PARN OS=Homo sapiens OX=9606 GN=PARN PE=1 SV=1;sp|O95453-3|PARN_HUMAN Isoform 3 of Poly(A)-specific ri	1.17508	0.959829	Not Sig.	box H/ACA snoRNA 3'-end processing [GO:0000495]; female gamete generation [GO:0007292]; miRNA catabolic process [GO:0010587]; ncRNA deadenylation [GO:0110008]; nuclear-transcribed mRNA catabolic process, nonsense-mediated decay [GO:0000184]; nuclear-transcribed mRNA poly(A) tail shortening [GO:0000289]; polyadenylation-dependent snoRNA 3'-end processing [GO:0071051]; positive regulation of telome…	cytoplasm [GO:0005737]; cytosol [GO:0005829]; nuclear speck [GO:0016607]; nucleolus [GO:0005730]; nucleus [GO:0005634]	3'-5'-exoribonuclease activity [GO:0000175]; cation binding [GO:0043169]; metal ion binding [GO:0046872]; mRNA 3'-UTR binding [GO:0003730]; nuclease activity [GO:0004518]; poly(A)-specific ribonuclease activity [GO:0004535]; protein kinase binding [GO:0019901]; RNA binding [GO:0003723]; telomerase RNA binding [GO:0070034]	9	0	5	1	2	1	3	9	2	3640700	0	129980	14170	79131	19300	41834	2480600	61716	17.8	0	9.3	2.2	4.2	2.2	5.2	17.8	3.6
Q15365	PCBP1	Poly(rC)-binding protein 1	37.497	sp|Q15365|PCBP1_HUMAN Poly(rC)-binding protein 1 OS=Homo sapiens OX=9606 GN=PCBP1 PE=1 SV=2	0.59023	0.959829	Not Sig.	mRNA splicing, via spliceosome [GO:0000398]; positive regulation of transcription by RNA polymerase II [GO:0045944]; regulation of gene expression [GO:0010468]; regulation of RNA metabolic process [GO:0051252]; RNA metabolic process [GO:0016070]; viral RNA genome replication [GO:0039694]	cytoplasm [GO:0005737]; cytoplasmic ribonucleoprotein granule [GO:0036464]; cytosol [GO:0005829]; extracellular exosome [GO:0070062]; membrane [GO:0016020]; nuclear speck [GO:0016607]; nucleoplasm [GO:0005654]; nucleus [GO:0005634]	cadherin binding [GO:0045296]; DNA-binding transcription factor activity, RNA polymerase II-specific [GO:0000981]; mRNA binding [GO:0003729]; RNA binding [GO:0003723]; sequence-specific single stranded DNA binding [GO:0098847]; single-stranded DNA binding [GO:0003697]	9	4	3	3	6	3	6	7	4	14373000	252710	457070	316860	895710	526760	1296200	8967400	1215400	52.2	27.8	20.8	15.7	37.1	23.9	36.2	39.9	25.6
Q15366-6	PCBP2	Poly(rC)-binding protein 2	38.15	sp|Q15366-6|PCBP2_HUMAN Isoform 6 of Poly(rC)-binding protein 2 OS=Homo sapiens OX=9606 GN=PCBP2;sp|Q15366-3|PCBP2_HUMAN Isoform 3 of Poly(rC)-binding protein 2 OS=Homo sapiens OX=9606 GN=PCBP2;sp|Q15366-7|PCBP2_HUMAN Isoform 7 of Poly(rC)-binding protein	1.45199	0.959829	Not Sig.	defense response to virus [GO:0051607]; innate immune response [GO:0045087]; IRES-dependent viral translational initiation [GO:0075522]; mRNA metabolic process [GO:0016071]; mRNA splicing, via spliceosome [GO:0000398]; negative regulation of defense response to virus [GO:0050687]; negative regulation of type I interferon production [GO:0032480]; proteasome-mediated ubiquitin-dependent protein cat…	cytoplasm [GO:0005737]; cytosol [GO:0005829]; extracellular exosome [GO:0070062]; focal adhesion [GO:0005925]; membrane [GO:0016020]; nucleoplasm [GO:0005654]; nucleus [GO:0005634]	C-rich single-stranded DNA binding [GO:1990829]; enzyme binding [GO:0019899]; mRNA binding [GO:0003729]; RNA binding [GO:0003723]; single-stranded DNA binding [GO:0003697]; ubiquitin protein ligase binding [GO:0031625]	1	0	1	0	1	0	1	1	0	8688400	90724	263050	196640	435260	107620	581930	4433400	469920	35.7	16.9	24.1	17.7	29.6	14.7	35.7	35.7	27.1
A0A0A0MRJ6	PCMT1	Protein-L-isoaspartate O-methyltransferase;Protein-L-isoaspartate(D-aspartate) O-methyltransferase	30.315	tr|A0A0A0MRJ6|A0A0A0MRJ6_HUMAN Protein-L-isoaspartate O-methyltransferase OS=Homo sapiens OX=9606 GN=PCMT1 PE=1 SV=1;tr|H7BY58|H7BY58_HUMAN Protein-L-isoaspartate O-methyltransferase OS=Homo sapiens OX=9606 GN=PCMT1 PE=1 SV=1;sp|P22061|PIMT_HUMAN Protein-L	-0.485663	0.959829	Not Sig.	0	cytosol [GO:0005829]	protein-L-isoaspartate (D-aspartate) O-methyltransferase activity [GO:0004719]	10	13	10	11	12	13	12	12	12	35971000	25617000	18353000	14786000	46290000	21921000	25327000	77805000	28884000	40.4	48.4	46.3	43.5	43.5	47.7	47	46.3	48.4
[truncated: 512 more rows]

## Sheet: ER proteins_
ER proteins
COPI/II proteins
known STING interactors and proteins of functional interest
[truncated: 68 more rows]

## Sheet: Golgi proteins_
Golgi proteins
COPI/II proteins
[truncated: 36 more rows]
