# Supplementary material for: Deficiency in coatomer complex I causes aberrant activation of STING signalling
Source: Nat Commun. 2022 Apr 28;13:2321. doi: 10.1038/s41467-022-29946-6 (PMC9051092; doi:10.1038/s41467-022-29946-6)
Supplement: Supplementary file 6 — Source Data [file 41467_2022_29946_MOESM6_ESM.xlsx]

## Sheet: Fig. 1a, 1d
Figure 1a
Representative of n=3 independent experiments
Prior to antibody incubation, blots were stained with Ponceau and cut between the 50 and 75 kDa marker band.
Protein standard: Precision Plus Protein All Blue Prestained Protein Standard (Cat. No. 1610373, BioRad)
Rectangles correspond to samples and cropped blot included in the manuscript.
Figure 1d
Representative of n=3 independent experiments
Prior to antibody incubation, blots were stained with Ponceau and cut between the 50 and 75 kDa marker band.
Protein standard: Precision Plus Protein All Blue Prestained Protein Standard (Cat. No. 1610373, BioRad)
Rectangles correspond to samples and cropped blot included in the manuscript.

## Sheet: Fig. 2b, 2d
Figure 2b
Representative of n=3 independent experiments
Prior to antibody incubation, blots were stained with Ponceau and cut between the 50 and 75 kDa marker band.
Protein standard: Precision Plus Protein All Blue Prestained Protein Standard (Cat. No. 1610373, BioRad)
Rectangles correspond to samples and cropped blot included in the manuscript.
Figure 2d
Representative of n=3 independent experiments
Prior to antibody incubation, blots were stained with Ponceau and cut between the 50 and 75 kDa marker band.
Protein standard: Precision Plus Protein All Blue Prestained Protein Standard (Cat. No. 1610373, BioRad)
Rectangles correspond to samples and cropped blot included in the manuscript.

## Sheet: Fig. 3c, 3d, 3e
Figure 3c
Representative of n=3 independent experiments
Prior to antibody incubation, blots were stained with Ponceau and cut between the 50 and 75 kDa marker band.
Protein standard: Precision Plus Protein All Blue Prestained Protein Standard (Cat. No. 1610373, BioRad)
Rectangles correspond to samples and cropped blot included in the manuscript.
Figure 3d
Representative of n=3 independent experiments
Prior to antibody incubation, blots were stained with Ponceau and cut between the 50 and 75 kDa marker band.
Protein standard: Precision Plus Protein All Blue Prestained Protein Standard (Cat. No. 1610373, BioRad)
Rectangles correspond to samples and cropped blot included in the manuscript.
Figure 3e
Representative of n=3 independent experiments
Prior to antibody incubation, blots were stained with Ponceau and cut between the 50 and 75 kDa marker band.
Protein standard: Precision Plus Protein All Blue Prestained Protein Standard (Cat. No. 1610373, BioRad)
Rectangles correspond to samples and cropped blot included in the manuscript.

## Sheet: Fig. 4a
Figure 4a
Representative of n=2 independent experiments
Prior to antibody incubation, blots were stained with Ponceau and cut between the 150 and 100 kDa or below the 50 kDa marker band.
Protein standard: Precision Plus Protein All Blue Prestained Protein Standard (Cat. No. 1610373, BioRad)
Rectangles correspond to samples and cropped blot included in the manuscript.

## Sheet: Fig. 5c
Figure 5c
Quantification of IF co-localization of KDEL and GM130 signal in COPI subunit-deficient HeLa cells shown in (Fig. 5b). Results are quantified as percentage area of KDEL localization (ER-specific retention signal) inside cis-Golgi (GM130). Parental cells stained for different subunits were combined for quantification analysis. Statistical significance was assessed by one-way ANOVA with Dunnett’s m…
	area of KDEL localized inside cis Golgi (GM130) [%]
cell No.	parental	COPA-deficient	COPG1-deficient	COPD-deficient
1	25.252	47.2478	4.1217	14.7665
2	21.83	36.0163	37.4329	4.0663
3	11.5967	19.534	20.4969	24.5638
4	24.1725	10.7034	38.1698	40.1579
5	17.4478	27.8374	28.0599	26.8511
6	12.0895	27.5431	49.0848	24.0147
7	33.6199	7.4801	13.7011	18.7707
8	15.2048	47.069	29.899	39.048
9	13.8804		19.045	44.833
10	6.3593		20.8981	13.0211
11	3.968		30.28	13.3092
12	12.0863		13.8808	3.4346
13	10.386		12.1292	20.1435
14	13.6549		57.6618	14.6389
15	10.8035		22.9163	21.0207
16	12.8313			17.616
17	4.8633			10.9331
18	7.8662			10.774
19	7.0646
20	14.7035
21	15.5256
22	2.6834
23	8.0191
24	3.8806
25	12.4036
26	9.1974
27	9.7085
28	9.5092
29	9.1875
30	7.3513
31	8.3882
32	9.6513
33	7.968
34	6.3616
35	4.6389
Mean	11.55	27.93	26.52	20.11
p-value	control group	0.0007	<0.0001	0.0221

## Sheet: Fig. 5d
Figure 5d

## Sheet: Fig. 6a, 6d
Figure 6a
Representative of n=2 independent experiments
Prior to antibody incubation, blots were stained with Ponceau and cut between the 100 and 75 kDa marker band.
Protein standard: Precision Plus Protein All Blue Prestained Protein Standard (Cat. No. 1610373, BioRad)
Rectangles correspond to samples and cropped blot included in the manuscript.
Figure 6d
Representative of n=3 independent experiments
Prior to antibody incubation, blots were stained with Ponceau and cut between the 100 and 150 kDa marker band.
Protein standard: Precision Plus Protein All Blue Prestained Protein Standard (Cat. No. 1610373, BioRad)
Rectangles correspond to samples and cropped blot included in the manuscript.

## Sheet: Supplementary Fig. 1
Supplementary Figure 1
Representative of n=3 independent experiments.
Prior to antibody incubation, blots were stained with Ponceau and cut between the 50 and 75 kDa marker band.
Protein standard: Precision Plus Protein All Blue Prestained Protein Standard (Cat. No. 1610373, BioRad).
Rectangles correspond to samples and cropped blot included in the manuscript.

## Sheet: Supplementary Fig. 2a, b, c
Supplementary Figure 2a, b, c
Representative of n=3 independent experiments.
Prior to antibody incubation, blots were stained with Ponceau and cut between the 50 and 75 kDa marker band.
Protein standard: Precision Plus Protein All Blue Prestained Protein Standard (Cat. No. 1610373, BioRad).
Rectangles correspond to samples and cropped blot included in the manuscript.

## Sheet: Supplementary Fig. 3
Supplementary Figure 3
Representative of n=2 independent experiments.
Prior to antibody incubation, blots were stained with Ponceau and cut between the 50 and 75 kDa marker band.
Protein standard: Precision Plus Protein All Blue Prestained Protein Standard (Cat. No. 1610373, BioRad).
Rectangles correspond to samples and cropped blot included in the manuscript.

[truncated: 3 more sheets: Supplementary Fig. 7, Supplementary Fig. 8a, Supplementary Fig. 10]
